# Supplementary material for: (2,3,7,8,12,13,17,18-Octa­ethyl­porphyrinato-κ4 N)cobalt(II)–2-nitro­benzaldehyde (1/2)
Source: Acta Crystallogr Sect E Struct Rep Online. 2012 Aug 25;68(Pt 9):m1214. doi: 10.1107/S1600536812036112 (PMC3435623; doi:10.1107/S1600536812036112)
Supplement: Supplementary file 1 [file e-68-m1214-sup1.cif]

##############################################################################
#                                                                            #
# This CIF contains the data in a paper accepted for publication in          #
# Acta Crystallographica Section E. It conforms to the requirements of       #
# Notes for Authors for Acta Crystallographica Section E, and has been       #
# peer reviewed under the auspices of the IUCr Commission on Journals.       #
#                                                                            #
# Full details of the Crystallographic Information File format               #
# are given in the paper "The Crystallographic Information File (CIF):       #
# a New Standard Archive File for Crystallography" by S. R. Hall, F. H.      #
# Allen and I. D. Brown [Acta Cryst. (1991), A47, 655-685].                  #
#                                                                            #
# The current version of the core CIF dictionary is obtainable from          #
# ftp://ftp.iucr.org/pub/cif_core.dic.                                       #
#                                                                            #
# Software is freely available for graphical display of the structure(s)     #
# in this CIF. For information consult the CIF software page                 #
# http://www.iucr.org/resources/cif/software.                                #
#                                                                            #
# This file may be used for bona fide research purposes within the           #
# scientific community so long as proper attribution is given to the journal # 
# article from which it was obtained.                                        #
#                                                                            #
##############################################################################
data_I
_audit_creation_method     SHELXL-97
_chemical_name_systematic
;
(2,3,7,8,12,13,17,18-Octaethylporphyrinato-
\k^4^<i>N</i>)cobalt(II)--2-nitrobenzaldehyde (1/2)
;
_chemical_name_common
;
;
_chemical_formula_moiety     'C36 H44 Co N4, 2(C7 H5 N O3)'
_chemical_formula_sum     'C50 H54 Co N6 O6'
_chemical_formula_iupac     '[Co (C36 H44 N4)], 2C7 H5 N O3'
_chemical_formula_weight     893.92
_chemical_melting_point     ?
_symmetry_cell_setting     monoclinic
_symmetry_space_group_name_H-M     'P 21/c'
_symmetry_space_group_name_Hall     '-P 2ybc'
loop_
    _symmetry_equiv_pos_as_xyz
    'x, y, z'
    '-x, y+1/2, -z+1/2'
    '-x, -y, -z'
    'x, -y-1/2, z-1/2'
_cell_length_a     10.1952(11)
_cell_length_b     21.2230(17)
_cell_length_c     10.1601(10)
_cell_angle_alpha     90.00
_cell_angle_beta     100.771(9)
_cell_angle_gamma     90.00
_cell_volume     2159.6(4)
_cell_formula_units_Z     2
_cell_measurement_reflns_used     4505
_cell_measurement_theta_min     3.1328
_cell_measurement_theta_max     28.2641
_cell_measurement_temperature     180(2)
_exptl_crystal_description     Prism
_exptl_crystal_colour     Purple
_exptl_crystal_size_max     0.52
_exptl_crystal_size_mid     0.26
_exptl_crystal_size_min     0.14
_exptl_crystal_density_diffrn     1.375
_exptl_crystal_density_meas     ?
_exptl_crystal_density_method     'not measured'
_exptl_crystal_F_000     942
_exptl_absorpt_coefficient_mu     0.457
_exptl_absorpt_correction_type     multi-scan
_exptl_absorpt_process_details     '(CrysAlis PRO; Agilent, 2012)'
_exptl_absorpt_correction_T_min     0.7972
_exptl_absorpt_correction_T_max     0.9388
_exptl_special_details
;
Absorption correction: empirical absorption correction using spherical
harmonics, implemented in SCALE3 ABSPACK scaling algorithm.
CrysAlisPro (Agilent Technologies,2012)
;
_diffrn_ambient_temperature     180(2)
_diffrn_radiation_type     MoK\a
_diffrn_radiation_wavelength     0.71073
_diffrn_radiation_source     'fine-focus sealed tube'
_diffrn_radiation_monochromator     graphite
_diffrn_measurement_device_type     'Agilent Xcalibur Sapphire1 long-nozzle'
_diffrn_measurement_method     '\w scans'
_diffrn_detector_area_resol_mean     8.2632
_diffrn_reflns_number     11654
_diffrn_reflns_av_R_equivalents     0.0384
_diffrn_reflns_av_sigmaI/netI     0.0365
_diffrn_reflns_theta_min     3.23
_diffrn_reflns_theta_max     25.02
_diffrn_reflns_theta_full     25.02
_diffrn_measured_fraction_theta_max     0.995
_diffrn_measured_fraction_theta_full     0.995
_diffrn_reflns_limit_h_min     -12
_diffrn_reflns_limit_h_max     12
_diffrn_reflns_limit_k_min     -25
_diffrn_reflns_limit_k_max     22
_diffrn_reflns_limit_l_min     -12
_diffrn_reflns_limit_l_max     11
_diffrn_standards_number     ?
_diffrn_standards_interval_count     ?
_diffrn_standards_interval_time     ?
_diffrn_standards_decay_%     ?
_refine_special_details
;
Refinement of <i>F</i>^2^ against ALL reflections. The weighted <i>R</i>-factor
<i>wR</i> and goodness of fit <i>S</i> are based on <i>F</i>^2^, conventional
<i>R</i>-factors <i>R</i> are based on <i>F</i>, with <i>F</i> set to zero for
negative <i>F</i>^2^. The threshold expression of <i>F</i>^2^ >
2\s(<i>F</i>^2^) is used only for calculating <i>R</i>-factors(gt) <i>etc</i>.
and is not relevant to the choice of reflections for refinement.
<i>R</i>-factors based on <i>F</i>^2^ are statistically about twice as large
as those based on <i>F</i>, and <i>R</i>- factors based on ALL data will be
even larger.
;
_reflns_number_total     3782
_reflns_number_gt     2969
_reflns_threshold_expression     I>2\s(I)
_refine_ls_structure_factor_coef     Fsqd
_refine_ls_matrix_type     full
_refine_ls_R_factor_all     0.1004
_refine_ls_R_factor_gt     0.0792
_refine_ls_wR_factor_gt     0.1836
_refine_ls_wR_factor_ref     0.1966
_refine_ls_goodness_of_fit_ref     1.134
_refine_ls_restrained_S_all     1.134
_refine_ls_number_reflns     3782
_refine_ls_number_parameters     272
_refine_ls_number_restraints     0
_refine_ls_hydrogen_treatment     mixed
_refine_ls_weighting_scheme     calc
_refine_ls_weighting_details
         'calc w=1/[\s^2^(Fo^2^)+(0.0484P)^2^+9.9571P] where P=(Fo^2^+2Fc^2^)/3'
_atom_sites_solution_hydrogens     geom
_atom_sites_solution_primary     direct
_atom_sites_solution_secondary     difmap
_refine_ls_shift/su_max     0.000
_refine_ls_shift/su_mean     0.000
_refine_diff_density_max     0.993
_refine_diff_density_min     -0.453
_refine_ls_extinction_method     none
_refine_ls_extinction_coef     ?
loop_
    _atom_type_symbol
    _atom_type_description
    _atom_type_scat_dispersion_real
    _atom_type_scat_dispersion_imag
    _atom_type_scat_source
    'C' 'C' 0.0033 0.0016
                         'International Tables Vol C Tables 4.2.6.8 and 6.1.1.4'
    'H' 'H' 0.0000 0.0000
                         'International Tables Vol C Tables 4.2.6.8 and 6.1.1.4'
    'N' 'N' 0.0061 0.0033
                         'International Tables Vol C Tables 4.2.6.8 and 6.1.1.4'
    'O' 'O' 0.0106 0.0060
                         'International Tables Vol C Tables 4.2.6.8 and 6.1.1.4'
    'Cl' 'Cl' 0.1484 0.1585
                         'International Tables Vol C Tables 4.2.6.8 and 6.1.1.4'
    'Co' 'Co' 0.3494 0.9721
                         'International Tables Vol C Tables 4.2.6.8 and 6.1.1.4'
    'Li' 'Li' -0.0003 0.0001
                         'International Tables Vol C Tables 4.2.6.8 and 6.1.1.4'
_computing_data_collection     'CrysAlis PRO (Agilent, 2012)'
_computing_cell_refinement     'CrysAlis PRO (Agilent, 2012)'
_computing_data_reduction     'CrysAlis PRO (Agilent, 2012)'
_computing_structure_solution     'SIR2004 (Burla <i>et al.</i>, 2005)'
_computing_structure_refinement     'SHELXL97 (Sheldrick, 2008)'
_computing_molecular_graphics
   'ORTEPIII (Burnett & Johnson, 1996) and ORTEP-3 for Windows (Farrugia, 1997)'
_computing_publication_material
                         'WinGX (Farrugia, 1999) and SHELXL97 (Sheldrick, 2008)'
loop_
    _atom_site_type_symbol
    _atom_site_label
    _atom_site_fract_x
    _atom_site_fract_y
    _atom_site_fract_z
    _atom_site_U_iso_or_equiv
    _atom_site_adp_type
    _atom_site_calc_flag
    _atom_site_refinement_flags
    _atom_site_occupancy
    _atom_site_symmetry_multiplicity
    _atom_site_disorder_assembly
    _atom_site_disorder_group
    Co Co 0.5000 0.0000 1.0000 0.0223(3) Uani d S 1 2 . .
    N N1 0.3667(4) 0.06811(18) 0.9652(4) 0.0219(8) Uani d . 1 1 . .
    N N2 0.6428(4) 0.06272(18) 1.0557(4) 0.0241(9) Uani d . 1 1 . .
    C C1 0.5113(5) 0.1592(2) 1.0282(4) 0.0284(11) Uani d . 1 1 . .
    H H1 0.5142 0.2029 1.0362 0.034 Uiso calc R 1 1 . .
    C C2 0.8358(5) -0.0066(2) 1.1098(4) 0.0278(11) Uani d . 1 1 . .
    H H2 0.9279 -0.0084 1.1384 0.033 Uiso calc R 1 1 . .
    C C11 0.2321(5) 0.0628(2) 0.9185(4) 0.0249(10) Uani d . 1 1 . .
    C C12 0.1692(5) 0.1241(2) 0.9020(5) 0.0294(11) Uani d . 1 1 . .
    C C13 0.2667(5) 0.1669(2) 0.9403(5) 0.0298(11) Uani d . 1 1 . .
    C C14 0.3887(5) 0.1319(2) 0.9805(4) 0.0235(10) Uani d . 1 1 . .
    C C21 0.6293(5) 0.1270(2) 1.0647(4) 0.0237(10) Uani d . 1 1 . .
    C C22 0.7556(5) 0.1565(2) 1.1157(5) 0.0289(11) Uani d . 1 1 . .
    C C23 0.8479(5) 0.1099(2) 1.1354(5) 0.0294(11) Uani d . 1 1 . .
    C C24 0.7768(4) 0.0520(2) 1.0987(4) 0.0220(10) Uani d . 1 1 . .
    C C121 0.0251(5) 0.1352(3) 0.8455(5) 0.0366(13) Uani d . 1 1 . .
    H H12A -0.0004 0.1764 0.8734 0.044 Uiso calc R 1 1 . .
    H H12B -0.0282 0.1039 0.8813 0.044 Uiso calc R 1 1 . .
    C C122 -0.0048(6) 0.1315(3) 0.6913(5) 0.0425(14) Uani d . 1 1 . .
    H H12C 0.0467 0.1628 0.6554 0.064 Uiso calc R 1 1 . .
    H H12D -0.0981 0.1390 0.6591 0.064 Uiso calc R 1 1 . .
    H H12E 0.0185 0.0905 0.6633 0.064 Uiso calc R 1 1 . .
    C C131 0.2557(5) 0.2373(2) 0.9361(5) 0.0356(12) Uani d . 1 1 . .
    H H13A 0.3161 0.2549 1.0124 0.043 Uiso calc R 1 1 . .
    H H13B 0.1655 0.2494 0.9432 0.043 Uiso calc R 1 1 . .
    C C132 0.2888(7) 0.2648(3) 0.8080(7) 0.0515(16) Uani d . 1 1 . .
    H H13C 0.3767 0.2516 0.7987 0.077 Uiso calc R 1 1 . .
    H H13D 0.2857 0.3099 0.8118 0.077 Uiso calc R 1 1 . .
    H H13E 0.2250 0.2501 0.7325 0.077 Uiso calc R 1 1 . .
    C C221 0.7747(5) 0.2255(2) 1.1470(5) 0.0346(12) Uani d . 1 1 . .
    H H22A 0.7175 0.2497 1.0780 0.041 Uiso calc R 1 1 . .
    H H22B 0.8665 0.2369 1.1451 0.041 Uiso calc R 1 1 . .
    C C222 0.7430(6) 0.2430(3) 1.2831(6) 0.0454(15) Uani d . 1 1 . .
    H H22C 0.6508 0.2341 1.2838 0.068 Uiso calc R 1 1 . .
    H H22D 0.7597 0.2871 1.2994 0.068 Uiso calc R 1 1 . .
    H H22E 0.7984 0.2189 1.3517 0.068 Uiso calc R 1 1 . .
    C C231 0.9941(5) 0.1149(3) 1.1924(5) 0.0351(12) Uani d . 1 1 . .
    H H23A 1.0250 0.1567 1.1744 0.042 Uiso calc R 1 1 . .
    H H23B 1.0422 0.0847 1.1478 0.042 Uiso calc R 1 1 . .
    C C232 1.0261(3) 0.10290(19) 1.3431(2) 0.0475(15) Uani d . 1 1 . .
    H H23C 0.9777 0.1323 1.3878 0.071 Uiso calc R 1 1 . .
    H H23D 1.1201 0.1082 1.3752 0.071 Uiso calc R 1 1 . .
    H H23E 1.0005 0.0607 1.3612 0.071 Uiso calc R 1 1 . .
    N N3 0.4262(3) 0.10463(13) 0.6484(2) 0.0731(19) Uani d R 1 1 . .
    O O1 0.7932(3) 0.01832(13) 0.7585(2) 0.0880(18) Uani d R 1 1 . .
    O O31 0.3191(3) 0.12778(13) 0.6159(2) 0.109(2) Uani d R 1 1 . .
    O O32 0.5322(3) 0.13821(13) 0.6534(2) 0.112(2) Uani d R 1 1 . .
    C C100 0.4442(2) 0.03814(12) 0.6568(2) 0.0412(14) Uani d R 1 1 . .
    C C101 0.5620(3) 0.00702(11) 0.7012(2) 0.0372(12) Uani d R 1 1 . .
    C C102 0.5715(3) -0.05699(11) 0.7001(2) 0.0581(19) Uani d R 1 1 . .
    H H102 0.6525 -0.0767 0.7326 0.070 Uiso calc R 1 1 . .
    C C103 0.4612(7) -0.0916(3) 0.6509(6) 0.0528(16) Uani d . 1 1 . .
    H H103 0.4679 -0.1352 0.6466 0.063 Uiso calc R 1 1 . .
    C C104 0.3390(6) -0.0629(3) 0.6070(5) 0.0442(15) Uani d . 1 1 . .
    H H104 0.2643 -0.0877 0.5766 0.053 Uiso calc R 1 1 . .
    C C105 0.3263(7) 0.0006(4) 0.6076(6) 0.0558(17) Uani d . 1 1 . .
    H H105 0.2441 0.0197 0.5772 0.067 Uiso calc R 1 1 . .
    C C106 0.6934(6) 0.0416(4) 0.7524(6) 0.0517(17) Uani d . 1 1 . .
    H H106 0.683(7) 0.097(3) 0.732(6) 0.062 Uiso d . 1 1 . .
loop_
    _atom_site_aniso_label
    _atom_site_aniso_U_11
    _atom_site_aniso_U_22
    _atom_site_aniso_U_33
    _atom_site_aniso_U_12
    _atom_site_aniso_U_13
    _atom_site_aniso_U_23
    Co 0.0218(5) 0.0259(5) 0.0186(4) -0.0027(4) 0.0019(3) -0.0006(4)
    N1 0.020(2) 0.029(2) 0.0165(18) -0.0002(16) 0.0020(15) -0.0001(15)
    N2 0.031(2) 0.030(2) 0.0122(18) -0.0023(17) 0.0055(16) 0.0010(15)
    C1 0.036(3) 0.026(2) 0.022(2) -0.004(2) 0.002(2) 0.0014(19)
    C2 0.024(2) 0.040(3) 0.019(2) -0.004(2) 0.0026(18) 0.000(2)
    C11 0.031(3) 0.030(3) 0.014(2) 0.002(2) 0.0063(19) 0.0008(18)
    C12 0.031(3) 0.036(3) 0.023(2) 0.008(2) 0.009(2) 0.002(2)
    C13 0.033(3) 0.037(3) 0.019(2) 0.005(2) 0.005(2) 0.000(2)
    C14 0.022(3) 0.030(3) 0.019(2) 0.0018(19) 0.0042(18) -0.0004(19)
    C21 0.025(3) 0.029(3) 0.016(2) -0.004(2) 0.0028(19) -0.0007(18)
    C22 0.031(3) 0.035(3) 0.021(2) -0.012(2) 0.005(2) -0.001(2)
    C23 0.032(3) 0.039(3) 0.018(2) -0.012(2) 0.007(2) -0.002(2)
    C24 0.018(2) 0.032(3) 0.015(2) -0.0056(19) 0.0013(18) -0.0001(18)
    C121 0.031(3) 0.044(3) 0.035(3) 0.012(2) 0.006(2) -0.002(2)
    C122 0.039(3) 0.053(4) 0.032(3) 0.007(3) -0.003(2) 0.001(3)
    C131 0.031(3) 0.036(3) 0.039(3) 0.010(2) 0.005(2) -0.003(2)
    C132 0.057(4) 0.038(3) 0.061(4) 0.005(3) 0.013(3) 0.011(3)
    C221 0.033(3) 0.035(3) 0.035(3) -0.017(2) 0.003(2) -0.001(2)
    C222 0.050(4) 0.042(3) 0.044(3) -0.012(3) 0.007(3) -0.012(3)
    C231 0.026(3) 0.050(3) 0.028(3) -0.017(2) 0.002(2) -0.003(2)
    C232 0.031(3) 0.078(4) 0.029(3) -0.008(3) -0.005(2) -0.001(3)
    N3 0.088(5) 0.068(4) 0.067(4) 0.020(4) 0.023(4) 0.003(3)
    O1 0.058(4) 0.108(5) 0.094(4) -0.016(3) 0.005(3) -0.016(4)
    O31 0.099(5) 0.085(4) 0.138(6) 0.051(4) 0.005(4) 0.016(4)
    O32 0.109(6) 0.104(5) 0.126(6) -0.037(4) 0.033(5) -0.041(4)
    C100 0.052(4) 0.050(4) 0.025(3) 0.008(3) 0.017(3) 0.008(2)
    C101 0.047(3) 0.044(3) 0.025(3) 0.008(3) 0.017(2) 0.008(2)
    C102 0.088(6) 0.049(4) 0.045(4) -0.003(4) 0.033(4) 0.003(3)
    C103 0.052(4) 0.069(4) 0.043(3) -0.005(3) 0.023(3) 0.005(3)
    C104 0.043(4) 0.062(4) 0.029(3) -0.023(3) 0.010(3) 0.000(3)
    C105 0.060(4) 0.080(5) 0.031(3) 0.001(4) 0.017(3) 0.005(3)
    C106 0.028(3) 0.085(5) 0.041(3) 0.006(3) 0.005(3) 0.015(3)
_geom_special_details
;
All e.s.d.'s (except the e.s.d. in the dihedral angle between two l.s. planes)
are estimated using the full covariance matrix. The cell e.s.d.'s are taken
into account individually in the estimation of e.s.d.'s in distances, angles
and torsion angles; correlations between e.s.d.'s in cell parameters are only
used when they are defined by crystal symmetry. An approximate (isotropic)
treatment of cell e.s.d.'s is used for estimating e.s.d.'s involving l.s.
planes.
;
loop_
    _geom_bond_atom_site_label_1
    _geom_bond_atom_site_label_2
    _geom_bond_site_symmetry_2
    _geom_bond_distance
    _geom_bond_publ_flag
    Co N1 . 1.970(4) ?
    Co N1 3_657 1.970(4) ?
    Co N2 . 1.976(4) ?
    Co N2 3_657 1.976(4) ?
    N1 C11 . 1.370(6) ?
    N1 C14 . 1.376(6) ?
    N2 C24 . 1.373(6) ?
    N2 C21 . 1.376(6) ?
    C1 C21 . 1.373(7) ?
    C1 C14 . 1.381(7) ?
    C1 H1 . 0.9300 ?
    C2 C24 . 1.376(7) ?
    C2 C11 3_657 1.383(7) ?
    C2 H2 . 0.9300 ?
    C11 C2 3_657 1.383(7) ?
    C11 C12 . 1.445(7) ?
    C12 C13 . 1.350(7) ?
    C12 C121 . 1.492(7) ?
    C13 C14 . 1.441(7) ?
    C13 C131 . 1.499(7) ?
    C21 C22 . 1.438(7) ?
    C22 C23 . 1.353(7) ?
    C22 C221 . 1.503(7) ?
    C23 C24 . 1.442(7) ?
    C23 C231 . 1.499(7) ?
    C121 C122 . 1.542(7) ?
    C121 H12A . 0.9700 ?
    C121 H12B . 0.9700 ?
    C122 H12C . 0.9600 ?
    C122 H12D . 0.9600 ?
    C122 H12E . 0.9600 ?
    C131 C132 . 1.520(8) ?
    C131 H13A . 0.9700 ?
    C131 H13B . 0.9700 ?
    C132 H13C . 0.9600 ?
    C132 H13D . 0.9600 ?
    C132 H13E . 0.9600 ?
    C221 C222 . 1.524(8) ?
    C221 H22A . 0.9700 ?
    C221 H22B . 0.9700 ?
    C222 H22C . 0.9600 ?
    C222 H22D . 0.9600 ?
    C222 H22E . 0.9600 ?
    C231 C232 . 1.526(5) ?
    C231 H23A . 0.9700 ?
    C231 H23B . 0.9700 ?
    C232 H23C . 0.9600 ?
    C232 H23D . 0.9600 ?
    C232 H23E . 0.9600 ?
    N3 O31 . 1.1858 ?
    N3 O32 . 1.2882 ?
    N3 C100 . 1.4235 ?
    O1 C106 . 1.123(7) ?
    C100 C101 . 1.3708 ?
    C100 C105 . 1.451(7) ?
    C101 C102 . 1.3620 ?
    C101 C106 . 1.531(7) ?
    C102 C103 . 1.357(7) ?
    C102 H102 . 0.9300 ?
    C103 C104 . 1.383(9) ?
    C103 H103 . 0.9300 ?
    C104 C105 . 1.354(9) ?
    C104 H104 . 0.9300 ?
    C105 H105 . 0.9300 ?
    C106 H106 . 1.19(7) ?
loop_
    _geom_angle_atom_site_label_1
    _geom_angle_atom_site_label_2
    _geom_angle_atom_site_label_3
    _geom_angle_site_symmetry_1
    _geom_angle_site_symmetry_3
    _geom_angle
    _geom_angle_publ_flag
    N1 Co N1 . 3_657 180.0000(10)
                                ?
    N1 Co N2 . . 90.21(16) ?
    N1 Co N2 3_657 . 89.79(16) ?
    N1 Co N2 . 3_657 89.79(16) ?
    N1 Co N2 3_657 3_657 90.21(16) ?
    N2 Co N2 . 3_657 180.00(16) ?
    C11 N1 C14 . . 104.5(4) ?
    C11 N1 Co . . 127.9(3) ?
    C14 N1 Co . . 127.5(3) ?
    C24 N2 C21 . . 104.4(4) ?
    C24 N2 Co . . 127.9(3) ?
    C21 N2 Co . . 127.6(3) ?
    C21 C1 C14 . . 125.2(5) ?
    C21 C1 H1 . . 117.4 ?
    C14 C1 H1 . . 117.4 ?
    C24 C2 C11 . 3_657 124.6(4) ?
    C24 C2 H2 . . 117.7 ?
    C11 C2 H2 3_657 . 117.7 ?
    N1 C11 C2 . 3_657 124.9(4) ?
    N1 C11 C12 . . 111.2(4) ?
    C2 C11 C12 3_657 . 123.9(5) ?
    C13 C12 C11 . . 106.6(5) ?
    C13 C12 C121 . . 128.6(5) ?
    C11 C12 C121 . . 124.8(5) ?
    C12 C13 C14 . . 106.5(4) ?
    C12 C13 C131 . . 128.1(5) ?
    C14 C13 C131 . . 125.3(5) ?
    N1 C14 C1 . . 124.8(4) ?
    N1 C14 C13 . . 111.2(4) ?
    C1 C14 C13 . . 124.0(4) ?
    C1 C21 N2 . . 124.6(4) ?
    C1 C21 C22 . . 124.1(4) ?
    N2 C21 C22 . . 111.2(4) ?
    C23 C22 C21 . . 106.6(4) ?
    C23 C22 C221 . . 128.4(5) ?
    C21 C22 C221 . . 124.9(5) ?
    C22 C23 C24 . . 106.4(4) ?
    C22 C23 C231 . . 128.3(5) ?
    C24 C23 C231 . . 125.2(5) ?
    N2 C24 C2 . . 124.8(4) ?
    N2 C24 C23 . . 111.3(4) ?
    C2 C24 C23 . . 123.9(4) ?
    C12 C121 C122 . . 112.1(4) ?
    C12 C121 H12A . . 109.2 ?
    C122 C121 H12A . . 109.2 ?
    C12 C121 H12B . . 109.2 ?
    C122 C121 H12B . . 109.2 ?
    H12A C121 H12B . . 107.9 ?
    C121 C122 H12C . . 109.5 ?
    C121 C122 H12D . . 109.5 ?
    H12C C122 H12D . . 109.5 ?
    C121 C122 H12E . . 109.5 ?
    H12C C122 H12E . . 109.5 ?
    H12D C122 H12E . . 109.5 ?
    C13 C131 C132 . . 112.3(4) ?
    C13 C131 H13A . . 109.1 ?
    C132 C131 H13A . . 109.1 ?
    C13 C131 H13B . . 109.1 ?
    C132 C131 H13B . . 109.1 ?
    H13A C131 H13B . . 107.9 ?
    C131 C132 H13C . . 109.5 ?
    C131 C132 H13D . . 109.5 ?
    H13C C132 H13D . . 109.5 ?
    C131 C132 H13E . . 109.5 ?
    H13C C132 H13E . . 109.5 ?
    H13D C132 H13E . . 109.5 ?
    C22 C221 C222 . . 112.9(4) ?
    C22 C221 H22A . . 109.0 ?
    C222 C221 H22A . . 109.0 ?
    C22 C221 H22B . . 109.0 ?
    C222 C221 H22B . . 109.0 ?
    H22A C221 H22B . . 107.8 ?
    C221 C222 H22C . . 109.5 ?
    C221 C222 H22D . . 109.5 ?
    H22C C222 H22D . . 109.5 ?
    C221 C222 H22E . . 109.5 ?
    H22C C222 H22E . . 109.5 ?
    H22D C222 H22E . . 109.5 ?
    C23 C231 C232 . . 112.7(4) ?
    C23 C231 H23A . . 109.0 ?
    C232 C231 H23A . . 109.0 ?
    C23 C231 H23B . . 109.0 ?
    C232 C231 H23B . . 109.0 ?
    H23A C231 H23B . . 107.8 ?
    C231 C232 H23C . . 109.5 ?
    C231 C232 H23D . . 109.5 ?
    H23C C232 H23D . . 109.5 ?
    C231 C232 H23E . . 109.5 ?
    H23C C232 H23E . . 109.5 ?
    H23D C232 H23E . . 109.5 ?
    O31 N3 O32 . . 120.2 ?
    O31 N3 C100 . . 122.0 ?
    O32 N3 C100 . . 116.6 ?
    C101 C100 N3 . . 126.4 ?
    C101 C100 C105 . . 117.9(3) ?
    N3 C100 C105 . . 115.7(3) ?
    C102 C101 C100 . . 122.5 ?
    C102 C101 C106 . . 115.0(3) ?
    C100 C101 C106 . . 122.5(3) ?
    C103 C102 C101 . . 119.2(3) ?
    C103 C102 H102 . . 120.4 ?
    C101 C102 H102 . . 120.4 ?
    C102 C103 C104 . . 121.0(6) ?
    C102 C103 H103 . . 119.5 ?
    C104 C103 H103 . . 119.5 ?
    C105 C104 C103 . . 121.2(6) ?
    C105 C104 H104 . . 119.4 ?
    C103 C104 H104 . . 119.4 ?
    C104 C105 C100 . . 118.3(6) ?
    C104 C105 H105 . . 120.9 ?
    C100 C105 H105 . . 120.9 ?
    O1 C106 C101 . . 122.3(7) ?
    O1 C106 H106 . . 120(3) ?
    C101 C106 H106 . . 112(3) ?
loop_
    _geom_hbond_atom_site_label_D
    _geom_hbond_atom_site_label_H
    _geom_hbond_atom_site_label_A
    _geom_hbond_site_symmetry_A
    _geom_hbond_distance_DH
    _geom_hbond_distance_HA
    _geom_hbond_distance_DA
    _geom_hbond_angle_DHA
    C106 H106 O32 . 1.19(7) 1.82(7) 2.701(7) 126(5)
_iucr_refine_instructions_details
;
TITL AX6
CELL  0.71073  10.1950  21.2230  10.1600   90.000  100.771   90.000
ZERR     2.00   0.0010   0.0017   0.0011    0.000    0.009    0.000
LATT   1
SYMM  - X, 1/2 + Y, 1/2 - Z
SFAC  C    H    N    O    CO
UNIT  100  108  12   12   2
MERG   2
OMIT  1   7   0
OMIT  0   4   0
OMIT  2   1   1
OMIT -2   17  6
OMIT  4   1   1
OMIT  7   1   0
OMIT  3   5   0
OMIT -8   1   2
OMIT  2   2   0
OMIT  1   5   0
OMIT  3   5   2
OMIT -3  18   3
OMIT  6   1   0
OMIT  1   1   1
OMIT -9   3   6
SHEL 40 0.84
HTAB C106 O32
FMAP   2
PLAN   25
SIZE  0.26   0.52  0.14
ACTA  52.04
BOND   $H
LIST  4
L.S.  20
WGHT    0.048400    9.957100
FVAR       2.43708
CO    5    0.500000    0.000000    1.000000    10.50000    0.02189    0.02597 =
         0.01868   -0.00062    0.00198   -0.00266
N1    3    0.366629    0.068114    0.965106    11.00000    0.02022    0.02863 =
         0.01651   -0.00003    0.00197   -0.00012
N2    3    0.642799    0.062721    1.055791    11.00000    0.03101    0.02977 =
         0.01231    0.00097    0.00555   -0.00231
C1    1    0.511318    0.159224    1.028198    11.00000    0.03616    0.02564 =
         0.02238    0.00144    0.00235   -0.00354
AFIX  43
H1    2    0.514159    0.202878    1.036209    11.00000   -1.20000
AFIX   0
C2    1    0.835871   -0.006575    1.109871    11.00000    0.02413    0.04001 =
         0.01881   -0.00020    0.00259   -0.00431
AFIX  43
H2    2    0.927933   -0.008440    1.138436    11.00000   -1.20000
AFIX   0
C11   1    0.232020    0.062832    0.918456    11.00000    0.03140    0.02971 =
         0.01445    0.00077    0.00618    0.00218
C12   1    0.169155    0.124048    0.901979    11.00000    0.03106    0.03601 =
         0.02273    0.00199    0.00888    0.00795
C13   1    0.266621    0.166896    0.940280    11.00000    0.03263    0.03747 =
         0.01952   -0.00001    0.00513    0.00508
C14   1    0.388630    0.131878    0.980414    11.00000    0.02177    0.03039 =
         0.01883   -0.00038    0.00416    0.00183
C21   1    0.629393    0.127032    1.064797    11.00000    0.02550    0.02927 =
         0.01610   -0.00068    0.00288   -0.00441
C22   1    0.755706    0.156502    1.115688    11.00000    0.03112    0.03558 =
         0.02064   -0.00081    0.00545   -0.01163
C23   1    0.847901    0.109930    1.135426    11.00000    0.03223    0.03857 =
         0.01838   -0.00153    0.00663   -0.01231
C24   1    0.776799    0.051954    1.098765    11.00000    0.01830    0.03181 =
         0.01538   -0.00008    0.00124   -0.00570
C121  1    0.025231    0.135146    0.845630    11.00000    0.03169    0.04379 =
         0.03465   -0.00209    0.00646    0.01158
AFIX  23
H12A  2   -0.000278    0.176371    0.873509    11.00000   -1.20000
H12B  2   -0.028115    0.103916    0.881386    11.00000   -1.20000
AFIX   0
C122  1   -0.004659    0.131546    0.691379    11.00000    0.03885    0.05305 =
         0.03232    0.00142   -0.00315    0.00661
AFIX 137
H12C  2    0.046877    0.162844    0.655518    11.00000   -1.50000
H12D  2   -0.097989    0.139075    0.659170    11.00000   -1.50000
H12E  2    0.018521    0.090475    0.663389    11.00000   -1.50000
AFIX   0
C131  1    0.255700    0.237335    0.936093    11.00000    0.03061    0.03622 =
         0.03930   -0.00289    0.00476    0.01014
AFIX  23
H13A  2    0.316070    0.254910    1.012420    11.00000   -1.20000
H13B  2    0.165546    0.249427    0.943246    11.00000   -1.20000
AFIX   0
C132  1    0.288822    0.264747    0.807974    11.00000    0.05664    0.03777 =
         0.06132    0.01134    0.01329    0.00537
AFIX 137
H13C  2    0.376711    0.251566    0.798694    11.00000   -1.50000
H13D  2    0.285711    0.309908    0.811774    11.00000   -1.50000
H13E  2    0.224958    0.250076    0.732550    11.00000   -1.50000
AFIX   0
C221  1    0.774703    0.225464    1.146983    11.00000    0.03270    0.03548 =
         0.03464   -0.00105    0.00330   -0.01657
AFIX  23
H22A  2    0.717518    0.249625    1.078033    11.00000   -1.20000
H22B  2    0.866467    0.236879    1.145118    11.00000   -1.20000
AFIX   0
C222  1    0.743003    0.242965    1.283084    11.00000    0.04991    0.04221 =
         0.04385   -0.01212    0.00752   -0.01203
AFIX 137
H22C  2    0.650791    0.234124    1.283799    11.00000   -1.50000
H22D  2    0.759899    0.287038    1.299476    11.00000   -1.50000
H22E  2    0.798345    0.218758    1.351729    11.00000   -1.50000
AFIX   0
C231  1    0.993984    0.114945    1.192289    11.00000    0.02585    0.05024 =
         0.02834   -0.00323    0.00214   -0.01715
AFIX  23
H23A  2    1.024846    0.156740    1.174258    11.00000   -1.20000
H23B  2    1.042137    0.084727    1.147679    11.00000   -1.20000
AFIX   0
C232  1    1.025925    0.102915    1.343039    11.00000    0.03147    0.07857 =
         0.02896   -0.00096   -0.00458   -0.00833
AFIX 137
H23C  2    0.977463    0.132267    1.387678    11.00000   -1.50000
H23D  2    1.119985    0.108205    1.375121    11.00000   -1.50000
H23E  2    1.000412    0.060708    1.361112    11.00000   -1.50000
N3    3    0.426049    0.104612    0.648302    11.00000    0.08785    0.06780 =
         0.06688    0.00271    0.02288    0.01988
O1    4    0.793178    0.018323    0.758425    11.00000    0.05881    0.10794 =
         0.09441   -0.01586    0.00502   -0.01629
O31   4    0.319022    0.127767    0.615828    11.00000    0.09844    0.08526 =
         0.13808    0.01597    0.00470    0.05120
O32   4    0.532104    0.138199    0.653307    11.00000    0.10906    0.10429 =
         0.12533   -0.04078    0.03284   -0.03654
C100  1    0.444135    0.038132    0.656751    11.00000    0.05243    0.05022 =
         0.02481    0.00757    0.01664    0.00787
C101  1    0.561922    0.007011    0.701159    11.00000    0.04680    0.04417 =
         0.02474    0.00840    0.01716    0.00807
C102  1    0.571425   -0.056989    0.699991    11.00000    0.08780    0.04922 =
         0.04505    0.00322    0.03253   -0.00315
AFIX  43
H102  2    0.652430   -0.076749    0.732463    11.00000   -1.20000
AFIX   0
C103  1    0.461082   -0.091571    0.650795    11.00000    0.05220    0.06881 =
         0.04324    0.00463    0.02316   -0.00516
AFIX  43
H103  2    0.467741   -0.135197    0.646474    11.00000   -1.20000
AFIX   0
C104  1    0.339088   -0.062897    0.607076    11.00000    0.04246    0.06204 =
         0.02935    0.00036    0.00966   -0.02279
AFIX  43
H104  2    0.264301   -0.087657    0.576666    11.00000   -1.20000
AFIX   0
C105  1    0.326411    0.000607    0.607689    11.00000    0.05944    0.08005 =
         0.03128    0.00524    0.01702    0.00130
AFIX  43
H105  2    0.244176    0.019668    0.577369    11.00000   -1.20000
AFIX   0
C106  1    0.693285    0.041640    0.752382    11.00000    0.02815    0.08559 =
         0.04136    0.01555    0.00505    0.00575
AFIX   2
H106  2    0.682302    0.096702    0.731421    11.00000   -1.20000
HKLF    4
REM  AX6
REM R1 =  0.0792 for   2966 Fo > 4sig(Fo)  and  0.1004 for all   3782 data
REM    272 parameters refined using      0 restraints
END
WGHT      0.0484      9.9593
REM Highest difference peak  0.972,  deepest hole -0.443,  1-sigma level  0.084
Q1    1   0.6695 -0.0078  0.7231  11.00000  0.05    0.97
Q2    1   0.7391 -0.0545  0.7509  11.00000  0.05    0.92
Q3    1   0.3395  0.0585  0.6194  11.00000  0.05    0.76
Q4    1   0.4532 -0.0488  0.6489  11.00000  0.05    0.52
Q5    1   0.6039 -0.0010  1.0404  11.00000  0.05    0.51
Q6    1   0.2325  0.0037  0.5817  11.00000  0.05    0.49
Q7    1   0.5150  0.1169  1.0359  11.00000  0.05    0.39
Q8    1   0.4948  0.0580  1.0046  11.00000  0.05    0.39
Q9    1   0.4741  0.0600  0.6772  11.00000  0.05    0.36
Q10   1   0.7412 -0.0017  1.0780  11.00000  0.05    0.33
Q11   1   0.5360 -0.0153  0.6816  11.00000  0.05    0.33
Q12   1   0.2612  0.1947  0.9485  11.00000  0.05    0.30
Q13   1   0.7406  0.0485  0.7359  11.00000  0.05    0.28
Q14   1   0.7629  0.1886  1.1336  11.00000  0.05    0.28
Q15   1   0.6371  0.0914  1.0681  11.00000  0.05    0.28
Q16   1   0.6685  0.0659  0.9870  11.00000  0.05    0.28
Q17   1   0.6099  0.0476  0.7247  11.00000  0.05    0.28
Q18   1   0.1273  0.1237  0.9012  11.00000  0.05    0.27
Q19   1   0.5445  0.0143  0.6613  11.00000  0.05    0.27
Q20   1   0.6633  0.1399  1.0208  11.00000  0.05    0.26
Q21   1   0.2938  0.0622  0.9316  11.00000  0.05    0.26
Q22   1   0.8237  0.0230  0.7836  11.00000  0.05    0.26
Q23   1   0.3855  0.0939  0.9822  11.00000  0.05    0.26
Q24   1   0.2533  0.1102  0.9495  11.00000  0.05    0.26
Q25   1   0.2142  0.1552  0.8953  11.00000  0.05    0.26
;
data_global
_journal_date_recd_electronic     2012-07-14
_journal_date_accepted     2012-08-16
_journal_name_full     'Acta Crystallographica, Section E'
_journal_year     2012
_journal_volume     68
_journal_issue      9
_journal_page_first     m1214
_journal_page_last     m1214
_journal_paper_category     QM
_journal_paper_doi     10.1107/S1600536812036112
_journal_coeditor_code     GW2124
_publ_contact_author_name     'Dr Anissa Mansour'
_publ_contact_author_address
;
D\'epartement de Chimie
Facult\'e des Sciences de Monastir
Universit\'e de Monastir
Avenue de l'environnement
5019 Monastir
Tunisia
;
_publ_contact_author_email     anissamansour@gmail.com
_publ_contact_author_fax     '0021673500278'
_publ_contact_author_phone     '0021698946369'
_publ_section_title
;\
(2,3,7,8,12,13,17,18-Octaethylporphyrinato-\k^4^<i>N</i>)cobalt(II)--\
2-nitrobenzaldehyde (1/2)
;
loop_
    _publ_author_name
    _publ_author_footnote
    _publ_author_address
    'Anissa Mansour' .
;
D\'epartement de Chimie
Facult\'e des Sciences de Monastir
Universit\'e de Monastir
Avenue de l'Environnement
5019 Monastir
Tunisia
;
    'Daran, Jean-Claude' .
;
Laboratoire de Chimie de Coordination,
CNRS UPR 8241 205 route de Norbonne, 31077 Toulouse,
Cedex 04, France
;
    'Habib Nasri' .
;
D\'epartement de Chimie
Facult\'e des Sciences de Monastir
Universit\'e de Monastir
Avenue de l'Environnement
5019 Monastir
Tunisia
;
_publ_section_synopsis     .
