# Supplementary material for: (2,3,7,8,12,13,17,18-Octa­ethyl­porphyrinato-κ4 N)cobalt(II)–2-nitro­benzaldehyde (1/2)
Source: Acta Crystallogr Sect E Struct Rep Online. 2012 Aug 25;68(Pt 9):m1214. doi: 10.1107/S1600536812036112 (PMC3435623; doi:10.1107/S1600536812036112)
Supplement: Supplementary file 2 [file e-68-m1214-Isup2.hkl]

#
# h,k,l, Fc-squared, Fo-squared, sigma(Fo-squared) and status flag
#
data_I
_shelx_title ' AX6'
_shelx_refln_list_code          4
_shelx_F_calc_maximum      378.67
_exptl_crystal_F_000       942.00
_reflns_d_resolution_high  0.8402
 
loop_
 _symmetry_equiv_pos_as_xyz
 'x, y, z'
 '-x, y+1/2, -z+1/2'
 '-x, -y, -z'
 'x, -y-1/2, z-1/2'
 
_cell_length_a    10.1950
_cell_length_b    21.2230
_cell_length_c    10.1600
_cell_angle_alpha  90.000
_cell_angle_beta  100.771
_cell_angle_gamma  90.000
 
_shelx_F_squared_multiplier     1.000
 
loop_
 _refln_index_h
 _refln_index_k
 _refln_index_l
 _refln_F_squared_calc
 _refln_F_squared_meas
 _refln_F_squared_sigma
 _refln_observed_status
   2   0   0      205.68      550.09      8.46 o
   3   0   0      544.45      755.45     15.94 o
   4   0   0    16832.49    17454.96    170.47 o
   5   0   0      577.45     3201.43   2745.35 o
   6   0   0     3733.34     4175.31     69.97 o
   7   0   0      439.55      438.59     24.56 o
   8   0   0     2522.39     2659.00    135.76 o
   9   0   0       37.80       58.26     31.12 o
  10   0   0        1.88       -6.44     25.08 o
  11   0   0       39.92       20.50     27.20 o
   2   1   0      574.67      381.58      6.00 o
   3   1   0      185.00      148.41      7.55 o
   4   1   0     1189.53     1080.78     21.44 o
   5   1   0        3.12       16.43      9.63 o
   8   1   0     1022.32     1545.01     36.38 o
   9   1   0       86.87      102.20     20.16 o
  10   1   0       14.87       -1.28     16.96 o
  11   1   0        3.72       35.63     19.22 o
   3   2   0     1750.70     1374.01     18.86 o
   4   2   0      648.49      560.10     11.00 o
   5   2   0       24.51       58.41     10.20 o
   6   2   0     3720.93     3786.86     45.00 o
   7   2   0     1292.63     1310.51     48.80 o
   8   2   0       36.21      243.38     41.49 o
   9   2   0        6.12       19.09     11.02 o
  10   2   0      145.43       97.64     20.65 o
  11   2   0      206.07      159.29     23.86 o
   1   3   0       80.01      118.28      2.08 o
   2   3   0       92.31      186.52      6.02 o
   3   3   0     1082.95      754.01     13.41 o
   4   3   0      583.57      626.15     13.13 o
   5   3   0      499.06     1098.47    179.01 o
   6   3   0      484.26      613.01    109.01 o
   7   3   0      101.51      322.54     17.76 o
   8   3   0      201.68      181.23     17.71 o
   9   3   0        2.23        5.34     10.07 o
  10   3   0       25.71       51.72     16.98 o
  11   3   0        3.84       82.09     29.68 o
   1   4   0     5293.90     6134.53     50.30 o
   2   4   0    16753.23    16007.00     64.98 o
   3   4   0     8657.01     8221.49     42.82 o
   4   4   0     1666.97     1754.79     21.21 o
   5   4   0     3956.67     3959.33     42.70 o
   6   4   0      198.45      294.89     17.82 o
   7   4   0     1360.02     1363.66     22.67 o
   8   4   0       69.04       68.76     12.77 o
   9   4   0      106.21      118.85     17.51 o
  10   4   0       96.27       71.50     12.67 o
  11   4   0      477.02      393.34     30.88 o
   2   5   0       33.61       49.24      4.06 o
   4   5   0     1419.68     1086.49     23.24 o
   5   5   0      648.44      770.12     23.75 o
   6   5   0      401.85      525.97     39.75 o
   7   5   0       96.08      201.87     15.82 o
   8   5   0        0.01       -1.43      6.78 o
   9   5   0      157.35      116.80     24.39 o
  10   5   0      137.66       91.00     28.11 o
  11   5   0       13.79       73.36     14.99 o
   0   6   0      184.20      245.28     60.91 o
   1   6   0     1315.16     1332.46     13.87 o
   2   6   0     6182.30     6358.86     56.29 o
   3   6   0     8267.04     8412.71     62.04 o
   4   6   0     2357.56     2586.07     32.95 o
   5   6   0     1964.67     1669.14     40.61 o
   6   6   0     1665.99     1479.58     24.42 o
   7   6   0      536.10      521.90     16.28 o
   8   6   0       35.54       64.91     11.68 o
   9   6   0      732.58      787.46     29.44 o
  10   6   0      631.55      629.13     50.15 o
  11   6   0      253.96      283.59     22.20 o
   2   7   0      151.97       74.91      8.04 o
   3   7   0      510.35      372.04     14.09 o
   4   7   0      431.93      275.13     14.01 o
   5   7   0       25.54       25.24      6.17 o
   6   7   0      180.82      237.20     15.46 o
   7   7   0       80.21       77.16      8.36 o
   8   7   0        1.07        4.63     13.29 o
   9   7   0      173.51      208.13     26.59 o
  10   7   0       81.60       94.13     17.75 o
  11   7   0       59.80       65.14     15.85 o
   0   8   0    26346.47    24578.75     63.71 o
   1   8   0        5.15       40.06      2.40 o
   2   8   0     2644.80     2905.75     27.21 o
   3   8   0     1592.20     1706.10     20.94 o
   4   8   0     2738.01     2240.50     26.40 o
   5   8   0      146.52       87.02      7.86 o
   6   8   0     2317.79     2522.59     32.28 o
   7   8   0      294.22      207.57     11.99 o
   8   8   0      340.01      334.56     19.81 o
   9   8   0      875.07      856.66     31.58 o
  10   8   0      404.28      483.80     37.89 o
  11   8   0       18.62       10.36     12.77 o
   1   9   0       14.23        8.47      3.93 o
   2   9   0       19.90       53.99      7.15 o
   3   9   0      155.44      189.46     14.99 o
   4   9   0       67.38       63.01      6.46 o
   5   9   0      282.90      269.24     14.24 o
   6   9   0      141.74      150.87     11.21 o
   7   9   0      136.46      133.65     13.59 o
   8   9   0      103.87      110.38     14.43 o
   9   9   0        2.53        2.53     12.74 o
  10   9   0       32.51       16.53     14.01 o
  11   9   0       11.05        4.90     13.54 o
   0  10   0      881.49     1240.42     16.58 o
   1  10   0       33.65       73.95      7.42 o
   2  10   0     5771.76     6110.23     45.35 o
   3  10   0     3319.90     3135.68     54.11 o
   4  10   0        4.28        1.71      4.69 o
   5  10   0      253.97      264.92     11.60 o
   6  10   0     1899.21     2065.05     36.61 o
   7  10   0       10.75       16.34     16.77 o
   8  10   0       20.96       -0.66     11.52 o
   9  10   0      322.77      309.42     21.28 o
  10  10   0      276.10      269.18     21.26 o
   1  11   0       52.27       89.85      3.78 o
   2  11   0       42.31       44.93      5.53 o
   3  11   0       33.24       62.59      7.05 o
   4  11   0       29.37       12.30      6.33 o
   5  11   0        2.97        0.72      7.12 o
   6  11   0       89.32       40.90      7.16 o
   7  11   0       77.06       63.59      9.84 o
   8  11   0       21.01        7.43     11.62 o
   9  11   0        4.25       -1.24     12.50 o
  10  11   0        1.06      -13.30     13.30 o
   0  12   0      633.43      678.99     17.00 o
   1  12   0     1867.55     1890.44     14.62 o
   2  12   0       34.53        8.45      3.81 o
   3  12   0     1790.99     1658.14     54.58 o
   4  12   0     1747.94     1704.20     30.39 o
   5  12   0     2678.70     2671.06     50.82 o
   6  12   0       12.28       13.51      6.39 o
   7  12   0      482.60      550.56     19.05 o
   8  12   0      523.19      451.96     18.87 o
   9  12   0      678.98      674.36     23.77 o
  10  12   0        5.94        2.99     14.82 o
   1  13   0        5.05        3.66      3.04 o
   2  13   0        8.39        5.05      4.13 o
   3  13   0       25.34       24.53      6.42 o
   4  13   0      198.07      167.26     11.07 o
   5  13   0        0.91       -0.10      7.99 o
   6  13   0        1.28        3.64      8.95 o
   7  13   0        3.08       44.01     13.41 o
   8  13   0       14.99       15.76     10.23 o
   9  13   0        8.43        1.30     10.63 o
  10  13   0        0.35      -10.69     10.69 o
   0  14   0     2250.89     2463.28     40.97 o
   1  14   0     2089.73     2205.07     17.24 o
   2  14   0      872.55      823.86     14.04 o
   3  14   0      268.87      225.58     10.86 o
   4  14   0       10.42       18.36      7.80 o
   5  14   0       37.67       47.99      9.02 o
   6  14   0      859.95      862.45     23.92 o
   7  14   0     2208.94     2233.66     50.81 o
   8  14   0      390.90      392.37     16.41 o
   9  14   0       71.89       60.15     11.56 o
   1  15   0       38.18       33.25      5.87 o
   2  15   0       14.97        8.31      4.89 o
   3  15   0        3.39       -0.74      6.60 o
   4  15   0      410.14      405.29     15.52 o
   5  15   0      370.88      357.25     17.31 o
   6  15   0       85.64       72.80     11.77 o
   7  15   0        0.28        2.44     10.51 o
   8  15   0       20.09       -1.12     10.95 o
   9  15   0       28.73       51.46     10.57 o
   0  16   0     4861.42     5330.22     38.37 o
   1  16   0      760.76      870.66     22.69 o
   2  16   0       69.21       72.78      6.62 o
   3  16   0       67.59       47.41      7.76 o
   4  16   0       32.47       21.49      8.09 o
   5  16   0        1.76        0.22      8.98 o
   6  16   0     1023.50     1151.69     28.67 o
   7  16   0      227.64      261.83     17.93 o
   8  16   0      355.21      410.27     20.81 o
   9  16   0      171.73      139.88     15.74 o
   1  17   0      293.48      390.29     14.57 o
   2  17   0      121.96       68.37     14.12 o
   3  17   0      147.83      147.86     10.74 o
   4  17   0        2.19        6.87      8.27 o
   5  17   0      105.73       89.92     11.88 o
   6  17   0       44.38       15.23      9.95 o
   7  17   0        1.36        8.30     10.23 o
   8  17   0        7.02       15.90     14.96 o
   0  18   0     2439.78     2581.59     47.45 o
   1  18   0      444.45      510.30     16.44 o
   2  18   0       14.97        7.77      8.58 o
   3  18   0      767.11      685.46     28.67 o
   4  18   0      531.57      493.82     37.58 o
   5  18   0      170.15      198.64     19.04 o
   6  18   0      304.16      308.59     23.27 o
   7  18   0      205.24      202.38     21.46 o
   8  18   0      182.09      190.29     21.84 o
   1  19   0       47.78       69.44      9.25 o
   2  19   0       14.72       -8.45      8.45 o
   3  19   0      145.59      134.67     39.26 o
   4  19   0        0.62       -1.11     20.02 o
   5  19   0       12.03       29.10     19.83 o
   6  19   0      120.35      175.65     20.07 o
   7  19   0       10.34       -4.31     14.96 o
   0  20   0      246.91      313.19     26.70 o
   1  20   0      393.22      442.12     25.40 o
   2  20   0      418.15      434.94     17.18 o
   3  20   0      836.08      765.65     23.43 o
   4  20   0      584.62      604.79     30.01 o
   5  20   0      517.75      545.37     29.32 o
   6  20   0       59.47       37.90     15.32 o
   7  20   0       47.65       42.98     15.91 o
   1  21   0       54.99       26.64      8.97 o
   2  21   0       10.37        2.57      9.36 o
   3  21   0        0.50        3.24     14.99 o
   4  21   0        7.99        8.20     14.20 o
   5  21   0       11.07        2.19     14.36 o
   6  21   0        8.61       -9.51     14.52 o
   0  22   0      124.31      180.45     26.32 o
   1  22   0      137.74      172.02     18.20 o
   2  22   0      348.40      375.27     16.99 o
   3  22   0      168.59      110.83     17.39 o
   4  22   0      163.87      142.31     35.05 o
   5  22   0       46.38       42.36     16.12 o
   1  23   0        6.48        9.93      9.12 o
   2  23   0        0.04        3.66      9.15 o
   3  23   0       16.84       11.31     14.16 o
   4  23   0       14.76        3.35     14.46 o
   0  24   0      139.07      113.79     24.45 o
   1  24   0      165.51      147.75     14.73 o
   2  24   0      246.70      160.34     17.16 o
   3  24   0      176.66      162.37     26.46 o
   1  25   0        1.25       -7.74     10.44 o
 -12   1   1      153.67      158.85     25.57 o
 -11   1   1        1.32      -19.66     19.66 o
 -10   1   1      232.43      243.62     14.34 o
  -9   1   1     3298.52     3418.41     49.38 o
  -8   1   1     3798.41     3812.32     46.04 o
  -7   1   1     2874.26     2894.59     34.14 o
  -6   1   1      836.36      607.62     18.18 o
  -5   1   1      822.36     1115.70     19.03 o
  -4   1   1      400.37      614.76     12.81 o
  -3   1   1     4081.96     4602.48     93.09 o
  -2   1   1      224.22      379.91     21.57 o
   3   1   1     3493.94     3151.25     31.24 o
   5   1   1      230.02      182.15     21.07 o
   6   1   1     1446.19     1717.66     27.95 o
   7   1   1     2891.95     3049.34     37.47 o
   8   1   1     2481.95     2456.61     57.33 o
   9   1   1      342.98      365.27     29.07 o
  10   1   1       37.45       46.75     25.72 o
  11   1   1      382.41      305.16     28.08 o
 -12   2   1        5.16       33.67     20.84 o
 -11   2   1        3.75       20.15     12.17 o
 -10   2   1        9.36      132.46     22.09 o
  -9   2   1        9.92      422.48     23.19 o
  -8   2   1       37.62      142.44     44.80 o
  -7   2   1       32.70      289.96     23.71 o
  -6   2   1        2.43      266.22     75.31 o
  -5   2   1        1.47       33.31      7.73 o
  -4   2   1        3.61        3.62      5.00 o
  -3   2   1       11.82       49.21      7.18 o
  -2   2   1      175.88      223.46      4.87 o
  -1   2   1      540.58      472.60     17.21 o
   1   2   1      135.78      207.11      3.03 o
   2   2   1        0.05       14.35      3.26 o
   3   2   1       25.66       53.69      4.00 o
   4   2   1      178.21      150.61      8.59 o
   5   2   1      127.72      293.62     61.81 o
   6   2   1        3.31      165.21     10.36 o
   7   2   1      154.93      528.62     29.32 o
   8   2   1      419.22      616.27     95.74 o
   9   2   1        3.65       64.60     22.71 o
  10   2   1      221.01      183.67     22.33 o
  11   2   1        0.05       59.94     20.85 o
 -11   3   1      135.84      147.91     17.19 o
 -10   3   1      415.21      483.60     22.76 o
  -9   3   1      132.68      162.60     13.20 o
  -8   3   1      232.63      282.22     29.23 o
  -7   3   1      996.38     1030.17     23.58 o
  -6   3   1     2215.18     1951.88     26.24 o
  -5   3   1      380.39      251.37     10.03 o
  -4   3   1       24.08       11.38      4.50 o
  -3   3   1     4103.07     4223.45     38.00 o
  -2   3   1     2199.87     2498.17     15.47 o
  -1   3   1     1602.97     1842.89     21.24 o
   0   3   1      280.23      494.39      8.29 o
   1   3   1     5735.00     4994.88     21.77 o
   2   3   1     2864.35     2752.29     20.04 o
   3   3   1     1069.15      916.88     15.30 o
   4   3   1     1503.09     1208.86     14.26 o
   5   3   1     2358.32     2321.91     35.54 o
   6   3   1      810.40      846.42     16.38 o
   7   3   1      759.16      802.64     19.98 o
   8   3   1       30.11       53.25     19.84 o
   9   3   1       69.92       71.38     16.16 o
  10   3   1      160.89      209.54     23.55 o
  11   3   1      249.17      245.51     26.55 o
 -11   4   1       14.30       46.01     15.82 o
 -10   4   1        3.83       42.83     13.61 o
  -9   4   1        7.50       15.71     11.76 o
  -8   4   1      389.32      309.68     15.62 o
  -7   4   1        1.45       37.01     10.12 o
  -6   4   1      110.93       59.35     22.04 o
  -5   4   1      237.91      208.88     25.33 o
  -4   4   1      185.35       79.69      7.38 o
  -3   4   1      600.70      508.91     15.87 o
  -2   4   1     3712.58     3425.06     19.91 o
  -1   4   1       76.00      125.43      2.56 o
   0   4   1        2.35        1.72      1.24 o
   1   4   1      213.35      232.05      2.86 o
   2   4   1     2139.04     1935.25     19.44 o
   3   4   1       68.04       57.10      6.25 o
   4   4   1       22.21       76.75     12.91 o
   5   4   1       29.99      125.07     32.88 o
   6   4   1      314.71      289.40     11.79 o
   7   4   1        2.70       33.00     10.62 o
   8   4   1       27.06        7.68      9.07 o
   9   4   1       25.06       13.76      9.58 o
  10   4   1       49.55       74.90     16.51 o
  11   4   1       16.55       51.78     20.57 o
 -11   5   1      223.05      231.39     21.30 o
 -10   5   1      212.53      262.10     43.93 o
  -9   5   1      396.28      437.20     18.44 o
  -8   5   1      199.23      237.93     13.80 o
  -7   5   1       97.79       95.75      9.71 o
  -6   5   1      166.53      213.17     11.12 o
  -5   5   1     2898.84     2982.96    108.38 o
  -4   5   1     3098.48     2929.57     36.07 o
  -3   5   1     2982.64     2696.81     30.20 o
  -2   5   1      979.87     1091.63     15.19 o
  -1   5   1       64.69       82.49      2.33 o
   0   5   1     2634.35     2021.97     23.62 o
   1   5   1     5839.34     4703.36     24.62 o
   2   5   1     6301.63     5770.93     32.25 o
   3   5   1     5767.63     5470.09     35.85 o
   4   5   1    10252.63    10380.66     54.12 o
   5   5   1     1881.48     1819.49     28.09 o
   6   5   1      653.49      598.55     17.39 o
   7   5   1      466.44      436.19     13.68 o
   8   5   1      252.08      244.63     14.26 o
   9   5   1      151.20      163.85     14.15 o
  10   5   1      316.37      409.13     20.14 o
  11   5   1      284.29      303.56     28.46 o
 -11   6   1       14.33       31.94     15.27 o
 -10   6   1        5.07       19.05     40.15 o
  -9   6   1       23.86       28.24     30.16 o
  -8   6   1        2.62       20.39      9.65 o
  -7   6   1        0.14        4.04      7.66 o
  -6   6   1       15.04       12.13      9.01 o
  -5   6   1      234.29      157.69     14.60 o
  -4   6   1      669.67      487.70     16.33 o
  -3   6   1      597.25      518.75      7.74 o
  -2   6   1      303.15      151.76      5.44 o
  -1   6   1      907.24      646.29      7.30 o
   0   6   1      952.94      936.71     12.10 o
   1   6   1       62.16       94.84      3.03 o
   2   6   1       15.69       22.55      2.09 o
   3   6   1        6.66       16.26      3.23 o
   4   6   1      755.21      723.07     19.09 o
   5   6   1      193.61      212.27     18.54 o
   6   6   1        6.24       11.88      8.23 o
   7   6   1       33.34       23.17     11.32 o
   8   6   1        3.73       79.16     13.84 o
   9   6   1      101.71      147.42     17.20 o
  10   6   1        0.18       38.49     14.66 o
  11   6   1       47.52       45.38     30.02 o
 -11   7   1      138.24      116.92     27.51 o
 -10   7   1      583.78      544.72     31.67 o
  -9   7   1     1435.09     1329.09     42.34 o
  -8   7   1       75.57      116.24     11.38 o
  -7   7   1      211.22      134.00     11.06 o
  -6   7   1     1408.97     1567.96     27.09 o
  -5   7   1       87.79      142.09     13.65 o
  -4   7   1       49.07       33.94      3.54 o
  -3   7   1     3984.57     3557.26     30.26 o
  -2   7   1     3650.11     3328.06     28.47 o
  -1   7   1      557.51      737.40     12.30 o
   0   7   1     1299.75     1519.75     16.76 o
   1   7   1      686.49      703.48     20.10 o
   2   7   1     4164.20     4466.73     70.17 o
   3   7   1     2995.11     3027.87     28.11 o
   4   7   1     4585.87     4187.25     67.65 o
   5   7   1     1832.72     1595.87     20.18 o
   6   7   1      632.08      599.84     13.77 o
   7   7   1       19.23       12.53      9.80 o
   8   7   1     1759.06     1768.56     33.89 o
   9   7   1     1553.81     1557.40     73.32 o
  10   7   1      205.55      242.81     16.68 o
  11   7   1       74.06      120.55     28.20 o
 -11   8   1       29.01       33.98     14.39 o
 -10   8   1       11.18       12.64     24.30 o
  -9   8   1        1.13       65.21     17.33 o
  -8   8   1      144.66      139.97     12.28 o
  -7   8   1      152.96      183.07     12.42 o
  -6   8   1      227.01      200.66     15.11 o
  -5   8   1        7.36        6.34      3.47 o
  -4   8   1      803.20      653.72     12.37 o
  -3   8   1       89.89       56.87      7.69 o
  -2   8   1      328.34      473.02      9.84 o
  -1   8   1      128.93      151.11      6.40 o
   0   8   1     7617.81     7082.52     36.69 o
   1   8   1       71.36      111.09      2.93 o
   2   8   1       56.90       33.31      3.91 o
   3   8   1       56.65      100.69      7.11 o
   4   8   1      182.89      170.75     10.57 o
   5   8   1       57.87       83.36      8.56 o
   6   8   1      282.87      223.89      9.72 o
   7   8   1       18.75       15.53      7.72 o
   8   8   1      408.36      342.84     17.85 o
   9   8   1       99.88      116.37     15.40 o
  10   8   1        0.10       -4.40     10.51 o
  11   8   1        2.26       33.79     26.93 o
 -11   9   1       57.03        4.46     17.56 o
 -10   9   1      306.32      308.21     49.84 o
  -9   9   1      408.06      428.24     38.27 o
  -8   9   1        2.54       24.99     11.53 o
  -7   9   1      186.85       99.33     10.58 o
  -6   9   1     2208.06     2224.15     39.49 o
  -5   9   1        5.51        3.90      3.21 o
  -4   9   1      173.02      152.55     10.38 o
  -3   9   1     5008.47     4605.07     64.65 o
  -2   9   1     1834.25     1461.85     35.38 o
  -1   9   1       87.00       51.36      4.41 o
   0   9   1       31.49       59.60      6.48 o
   1   9   1       70.17       52.60      2.97 o
   2   9   1     2978.78     3853.40     28.76 o
   3   9   1     2371.43     2535.96     43.54 o
   4   9   1        7.26       13.82      5.28 o
   5   9   1     1037.47      927.29     22.55 o
   6   9   1      645.99      579.37     21.02 o
   7   9   1        7.15       15.25     16.57 o
   8   9   1      406.27      458.37     22.49 o
   9   9   1      753.67      863.19     30.94 o
  10   9   1      101.22      124.05     16.03 o
 -11  10   1        1.14       -6.30     14.06 o
 -10  10   1       27.57       28.79     15.13 o
  -9  10   1       14.63      -10.63     12.82 o
  -8  10   1       19.39       23.60     11.71 o
  -7  10   1       66.80       90.90      8.72 o
  -6  10   1       51.95       54.95     12.37 o
  -5  10   1       54.79       31.96      3.89 o
  -4  10   1      211.45      181.75      9.75 o
  -3  10   1       45.65       27.06      5.64 o
  -2  10   1     1630.04     1731.74     26.08 o
  -1  10   1     1875.65     1738.63     20.05 o
   0  10   1     1888.06     1583.35     14.68 o
   1  10   1        3.55        7.52      3.10 o
   2  10   1        1.70        4.03      2.64 o
   3  10   1      224.97      233.52      7.20 o
   4  10   1      190.81      145.90      8.81 o
   5  10   1        0.39        9.85      5.99 o
   6  10   1       94.17       97.27     11.79 o
   7  10   1        3.48        7.03      9.15 o
   8  10   1      445.02      357.94     20.76 o
   9  10   1       39.71       30.05     13.95 o
  10  10   1        1.41        5.89     12.29 o
 -10  11   1      595.16      614.20     23.80 o
  -9  11   1       72.56      132.69     12.93 o
  -8  11   1        2.18       -5.04      9.10 o
  -7  11   1       50.05       32.36      7.38 o
  -6  11   1     3867.66     3717.87     50.46 o
  -5  11   1     1622.20     1700.04     40.10 o
  -4  11   1      615.56      617.74     16.29 o
  -3  11   1     2089.78     1901.49     47.35 o
  -2  11   1     2941.17     2444.40     20.22 o
  -1  11   1      127.31       71.02      4.11 o
   0  11   1       15.83        5.09      2.28 o
   1  11   1     1751.47     1860.79     23.25 o
   2  11   1     1243.56     1451.83     18.01 o
   3  11   1      803.95      781.26     33.57 o
   4  11   1     1074.29      976.29     19.83 o
   5  11   1     3394.50     3141.75     55.69 o
   6  11   1       62.27       75.75     11.57 o
   7  11   1        3.31       37.49     11.17 o
   8  11   1      158.19      270.80     42.40 o
   9  11   1      669.26      655.90     45.88 o
  10  11   1        9.31       15.42     12.18 o
 -10  12   1       10.14        7.53     10.59 o
  -9  12   1        0.04       -5.47     10.18 o
  -8  12   1      387.52      452.62     19.16 o
  -7  12   1        5.67       -0.02      7.03 o
  -6  12   1      546.09      536.35     18.81 o
  -5  12   1        2.49       15.25      8.51 o
  -4  12   1       53.79       47.02      7.69 o
  -3  12   1      251.42      314.07     13.88 o
  -2  12   1      927.52     1021.68     12.58 o
  -1  12   1     1190.18     1184.73     12.45 o
   0  12   1      671.23      673.77      8.35 o
   1  12   1      358.09      425.78      7.93 o
   2  12   1     1291.84     1341.53     21.87 o
   3  12   1        0.06        8.39      6.72 o
   4  12   1        1.15       15.59      8.03 o
   5  12   1       35.11       40.33      8.69 o
   6  12   1      162.67      185.20     12.17 o
   7  12   1      106.06       58.33     10.70 o
   8  12   1        0.29       11.59      9.62 o
   9  12   1       56.17       38.53     13.57 o
  10  12   1        0.56       -8.23     11.79 o
 -10  13   1       15.96        5.29     20.68 o
  -9  13   1      489.67      535.01     21.60 o
  -8  13   1     1047.70     1020.65     24.12 o
  -7  13   1      211.48      215.38     14.47 o
  -6  13   1       17.02        4.55      9.11 o
  -5  13   1      761.41      802.98     23.78 o
  -4  13   1      852.05      834.64     19.35 o
  -3  13   1       96.30       70.83      8.81 o
  -2  13   1      326.69      306.97      9.57 o
  -1  13   1     2497.72     2665.58     20.55 o
   0  13   1     2629.81     2753.04     22.51 o
   1  13   1      702.78      748.40     10.73 o
   2  13   1      484.90      516.01     11.32 o
   3  13   1     2316.41     2325.43     35.50 o
   4  13   1     2811.72     2789.77     63.88 o
   5  13   1      442.38      438.06     18.46 o
   6  13   1      365.30      466.19     17.40 o
   7  13   1      993.76     1088.15     34.34 o
   8  13   1      301.80      340.87     17.79 o
   9  13   1       49.20       41.69     11.01 o
 -10  14   1       14.56      -12.68     12.68 o
  -9  14   1       16.30      -10.04     10.04 o
  -8  14   1       32.86       37.14     11.83 o
  -7  14   1       29.97       31.27     11.46 o
  -6  14   1       48.02       67.44     10.62 o
  -5  14   1      112.62      108.68     16.16 o
  -4  14   1      154.70      124.68     18.43 o
  -3  14   1       67.13       62.98      8.30 o
  -2  14   1       27.33       47.18      5.58 o
  -1  14   1        6.06       14.72      3.73 o
   0  14   1      112.89      129.76      4.74 o
   1  14   1      125.09      111.51      5.40 o
   2  14   1      140.21      131.65      7.07 o
   3  14   1        5.38       10.68      7.15 o
   4  14   1      453.15      511.60     17.49 o
   5  14   1      114.91      175.54     12.48 o
   6  14   1        7.03       -0.38      8.11 o
   7  14   1       14.07        5.98      9.52 o
   8  14   1        0.01        4.34      9.90 o
   9  14   1        8.92       10.83     10.32 o
  -9  15   1      329.33      329.75     19.69 o
  -8  15   1      168.22      168.67     14.72 o
  -7  15   1     1330.33     1240.72     30.33 o
  -6  15   1       21.32       35.70     10.01 o
  -5  15   1      810.61      896.56     22.76 o
  -4  15   1     1043.28     1133.21     36.15 o
  -3  15   1       85.84       86.06      8.33 o
  -2  15   1      886.09     1032.40     14.03 o
  -1  15   1     1406.52     1507.12     14.47 o
   0  15   1     1582.36     1590.41     24.09 o
   1  15   1      600.00      611.70      9.19 o
   2  15   1      850.91      878.31     15.56 o
   3  15   1      376.87      356.27     14.51 o
   4  15   1      457.28      500.06     17.80 o
   5  15   1      289.47      368.51     16.56 o
   6  15   1     1186.27     1189.72     28.70 o
   7  15   1      154.66      119.37     12.90 o
   8  15   1      373.19      359.58     16.59 o
   9  15   1      350.05      289.50     18.04 o
  -9  16   1       52.02       25.94     19.64 o
  -8  16   1       35.27       37.41     14.69 o
  -7  16   1       99.79      112.03     13.51 o
  -6  16   1      151.28      146.08     13.11 o
  -5  16   1      127.24      135.32     11.86 o
  -4  16   1        0.04       13.74      8.20 o
  -3  16   1      267.31      241.13     11.82 o
  -2  16   1        2.59       -6.01      6.01 o
  -1  16   1      575.47      691.59     20.18 o
   0  16   1     1062.08     1106.18     15.57 o
   1  16   1        6.96       11.27      5.79 o
   2  16   1        1.28        4.95      5.57 o
   3  16   1      211.68      298.95     13.98 o
   4  16   1      446.26      506.00     21.22 o
   5  16   1      149.04      178.80     13.33 o
   6  16   1        8.68       10.67     11.27 o
   7  16   1        9.33      -10.39     11.14 o
   8  16   1       32.10       59.46     16.86 o
  -8  17   1      694.43      884.80     36.64 o
  -7  17   1      315.50      330.43     23.76 o
  -6  17   1       41.63       40.11     14.18 o
  -5  17   1       35.36       17.01     12.97 o
  -4  17   1      149.23      144.28     13.36 o
  -3  17   1      107.57      111.87     11.95 o
  -2  17   1        2.03       -5.52      6.24 o
  -1  17   1     1475.23     1575.06     19.75 o
   0  17   1     2268.60     2202.72     24.87 o
   1  17   1        9.27       -3.70      9.44 o
   2  17   1      282.39      280.11     15.89 o
   3  17   1     1477.15     1553.05     28.81 o
   4  17   1      375.16      454.74     17.90 o
   5  17   1      167.40      226.02     14.47 o
   6  17   1      544.59      465.61     20.11 o
   7  17   1      441.38      372.24     19.75 o
   8  17   1      442.83      505.50     23.96 o
  -8  18   1        2.70       53.21     17.65 o
  -7  18   1        5.09       11.05     13.59 o
  -6  18   1       51.06       37.79     14.21 o
  -5  18   1      252.56      267.64     18.85 o
  -4  18   1       58.29       45.73     10.47 o
  -3  18   1      118.15      173.92     11.71 o
  -2  18   1       39.03       83.41      9.86 o
  -1  18   1      684.04      661.17     15.16 o
   0  18   1       42.47       30.36      7.04 o
   1  18   1       34.68        8.88      8.54 o
   2  18   1        0.64       -5.35      7.33 o
   3  18   1       86.55      155.51     12.48 o
   4  18   1      313.26      324.89     16.02 o
   5  18   1        0.66       -9.59      9.59 o
   6  18   1        0.03       -3.32      9.69 o
   7  18   1       10.43       20.08     11.43 o
   8  18   1        0.26        3.54     15.00 o
  -7  19   1      194.66      222.52     23.06 o
  -6  19   1      455.65      579.68     22.98 o
  -5  19   1      372.85      490.98     20.48 o
  -4  19   1      972.09     1117.42     27.99 o
  -3  19   1      449.78      520.88     17.56 o
  -2  19   1       53.73       51.20      8.23 o
  -1  19   1      394.51      406.22     17.24 o
   0  19   1      456.18      464.55     16.45 o
   1  19   1       88.46       96.28      9.85 o
   2  19   1      273.56      303.89     14.07 o
   3  19   1     1354.67     1291.41     47.18 o
   4  19   1      684.43      692.07     31.16 o
   5  19   1      649.32      653.62     31.45 o
   6  19   1      180.49      170.87     19.91 o
   7  19   1      213.90      195.30     22.47 o
  -7  20   1        0.57       -7.85     10.93 o
  -6  20   1      122.68      118.94     14.02 o
  -5  20   1       85.14       47.08     11.48 o
  -4  20   1        0.46       -2.44     10.40 o
  -3  20   1      119.82      161.25     15.87 o
  -2  20   1      140.69       92.12     10.51 o
  -1  20   1       24.70       16.23      8.26 o
   0  20   1       46.29       42.38      8.65 o
   1  20   1       19.86       -7.41      8.44 o
   2  20   1      142.32      172.05     12.35 o
   3  20   1       25.54       30.75     25.58 o
   4  20   1        4.49       11.24     14.01 o
   5  20   1        0.86       -7.32     14.33 o
   6  20   1       79.58       57.02     16.35 o
   7  20   1        6.27        0.37     15.78 o
  -6  21   1        9.75        1.05     10.67 o
  -5  21   1      226.91      233.41     17.51 o
  -4  21   1      363.74      410.65     19.50 o
  -3  21   1      236.16      233.12     17.57 o
  -2  21   1       71.37       43.60     11.98 o
  -1  21   1        8.75        5.57      8.55 o
   0  21   1        1.33       -6.33      8.24 o
   1  21   1       72.37       78.76     10.18 o
   2  21   1      259.82      327.86     15.47 o
   3  21   1      362.06      327.60     24.02 o
   4  21   1      176.24      105.62     17.75 o
   5  21   1       66.34       27.29     14.47 o
   6  21   1       75.56       68.66     16.76 o
  -5  22   1       16.43       24.30     15.68 o
  -4  22   1       14.15       16.04     13.97 o
  -3  22   1       31.81       20.12     12.75 o
  -2  22   1        7.86       -2.17      9.20 o
  -1  22   1        7.95       -8.45      8.85 o
   0  22   1      102.84      118.83     11.54 o
   1  22   1        0.12       -4.36      8.61 o
   2  22   1       23.63       15.80     11.76 o
   3  22   1       12.75       -2.16     14.76 o
   4  22   1       31.99       19.91     14.44 o
   5  22   1        0.80      -15.67     15.67 o
  -5  23   1       24.30       -3.65     24.50 o
  -4  23   1       42.69       37.68     15.32 o
  -3  23   1      193.78      210.72     18.26 o
  -2  23   1      179.37      200.26     14.29 o
  -1  23   1       59.91       54.65     10.29 o
   0  23   1       51.61       39.19      9.81 o
   1  23   1      129.23      162.56     13.35 o
   2  23   1      204.62      275.00     19.74 o
   3  23   1       85.39       79.79     17.61 o
   4  23   1       48.74       13.30     24.59 o
  -3  24   1       92.12      153.61     17.34 o
  -2  24   1        8.00        4.16     12.57 o
  -1  24   1       18.41        7.89      9.17 o
   0  24   1       78.03       74.06     11.42 o
   1  24   1       38.99       39.56     13.84 o
   2  24   1        0.51       -2.22     16.12 o
   3  24   1        1.17      -16.48     16.48 o
  -1  25   1      152.65      192.07     14.93 o
   0  25   1      171.49      221.92     16.40 o
   1  25   1       98.08      107.24     16.03 o
 -12   0   2      146.67      157.96     22.79 o
 -11   0   2      116.99      127.61     24.22 o
 -10   0   2       73.62      101.87     16.41 o
  -9   0   2     6068.70     5881.52     80.55 o
  -8   0   2     1464.78     1379.56     38.64 o
  -7   0   2     2863.02     2893.97     78.37 o
  -6   0   2       14.91       44.49     18.47 o
  -5   0   2     4062.15     3252.03     86.10 o
  -4   0   2      266.03      260.53     11.17 o
  -3   0   2       16.83      109.86      7.29 o
  -2   0   2     8082.38     6872.06    164.97 o
  -1   0   2    56068.81    60037.19   1608.60 o
   0   0   2       11.36        6.18      2.59 o
   1   0   2      370.50      568.33     14.49 o
   2   0   2     5399.49     5588.69     36.77 o
   3   0   2     4406.06     4852.65     38.90 o
   4   0   2     3420.02     4033.32     61.07 o
   5   0   2      818.57      658.59     15.71 o
   6   0   2     3838.04     3546.93     56.63 o
   7   0   2     6420.79     6334.63     89.09 o
   8   0   2     4272.10     4022.99     90.47 o
   9   0   2      119.35      215.56     29.79 o
  10   0   2        2.23       -7.88     22.53 o
  11   0   2       88.54      120.74     30.73 o
 -12   1   2        1.70       46.66     12.51 o
 -11   1   2        7.73       25.40      9.11 o
 -10   1   2       41.44       53.98     12.06 o
  -9   1   2       94.74     2036.69    279.74 o
  -7   1   2       11.94      514.47     28.87 o
  -6   1   2       22.10       18.03      6.64 o
  -5   1   2       19.31       54.72      8.88 o
  -4   1   2        1.50       10.90      3.97 o
  -3   1   2      169.96       97.13      4.89 o
  -2   1   2      289.06      341.20      8.86 o
  -1   1   2     6346.52     6446.55     39.74 o
   0   1   2      443.05      370.26      7.31 o
   1   1   2      322.26      409.24      6.25 o
   2   1   2      583.69      563.29      6.01 o
   3   1   2     2141.51     2084.62     12.74 o
   4   1   2      177.00      277.77     16.33 o
   5   1   2      165.96      163.14     13.37 o
   6   1   2       31.59      443.53     53.11 o
   7   1   2      608.68     1183.90     20.61 o
   8   1   2       73.72      575.95     57.22 o
   9   1   2      261.70      275.70     22.85 o
  10   1   2        0.17       -0.23     15.62 o
  11   1   2       81.08       48.17     18.96 o
 -12   2   2      134.02      151.80     56.04 o
 -11   2   2      100.22      113.39     12.79 o
 -10   2   2      135.44      131.54     13.83 o
  -9   2   2      568.69      525.74     76.73 o
  -8   2   2     1361.60     1330.00     38.37 o
  -7   2   2     1688.88     1769.28     43.20 o
  -6   2   2      157.43      113.43     11.92 o
  -5   2   2      189.11       77.05      6.75 o
  -4   2   2     1947.99     1884.26     44.34 o
  -3   2   2      791.12     1011.38     12.96 o
  -2   2   2     1097.39      853.49     24.37 o
  -1   2   2        6.12       11.24      1.80 o
   0   2   2      703.98      583.10      8.71 o
   1   2   2     2779.41     2738.13     15.09 o
   2   2   2     2172.59     2458.53     19.24 o
   3   2   2      199.14      161.59      3.87 o
   4   2   2       15.06       90.50      6.36 o
   5   2   2     2493.52     2113.35     19.06 o
   6   2   2     2507.83     2465.21     23.15 o
   7   2   2     1479.57     1539.50     20.53 o
   8   2   2     1517.31     1618.52     37.96 o
   9   2   2      319.95      421.21     26.36 o
  10   2   2       45.03       35.90     15.97 o
  11   2   2      127.23      144.44     34.21 o
 -12   3   2       75.49      183.93     19.16 o
 -11   3   2       33.60       27.68     10.42 o
 -10   3   2       32.56       32.53     10.15 o
  -9   3   2       61.29       20.20     44.12 o
  -8   3   2        4.76      399.89     23.98 o
  -7   3   2       55.68      147.39     71.72 o
  -6   3   2       13.52       88.81     12.40 o
  -5   3   2       57.59       76.70     10.91 o
  -4   3   2        5.59       26.34      9.83 o
  -3   3   2      169.77      109.43      4.77 o
  -2   3   2      385.33      354.66      9.90 o
  -1   3   2      846.59      771.98     16.68 o
   0   3   2     1319.87     1197.88      8.55 o
   1   3   2      826.87      770.32     14.64 o
   2   3   2      283.18      355.34      9.53 o
   3   3   2       86.77      170.22      9.55 o
   4   3   2        0.11       14.01      3.07 o
   5   3   2      440.96      650.90     10.86 o
   6   3   2      103.13      208.35      9.82 o
   7   3   2      350.81      304.10     15.87 o
   8   3   2       57.19      101.31     15.07 o
   9   3   2       88.75      167.50     24.98 o
  10   3   2        8.56       31.91     17.09 o
  11   3   2      158.50      168.99     24.25 o
 -11   4   2       58.01       72.18     30.39 o
 -10   4   2      211.47      224.57     20.13 o
  -9   4   2      120.43       99.41     13.01 o
  -8   4   2     1178.45     1183.54     24.59 o
  -7   4   2        5.98       10.45      5.92 o
  -6   4   2     4592.84     4585.27     36.52 o
  -5   4   2     2044.04     2074.93     25.10 o
  -4   4   2     4040.88     3993.02     54.88 o
  -3   4   2       26.10       39.95      3.07 o
  -2   4   2    16410.73    15792.98     40.30 o
  -1   4   2      997.78     1396.03     29.61 o
   0   4   2      156.76      162.49      8.01 o
   1   4   2      428.05      302.23      3.83 o
   2   4   2     7367.10     7235.46     58.07 o
   3   4   2     1293.59     1155.36     16.30 o
   4   4   2     2368.34     2358.88     40.75 o
   5   4   2      461.94      347.38      9.35 o
   6   4   2      891.72      962.75     18.56 o
   7   4   2      217.64      193.47     11.77 o
   8   4   2      191.67      307.09     15.00 o
   9   4   2      434.13      561.76     20.51 o
  10   4   2      168.62      193.31     40.85 o
  11   4   2      255.23      264.50     27.52 o
 -11   5   2       15.36       14.44     18.56 o
 -10   5   2       15.03       57.91     11.77 o
  -9   5   2       41.80       66.92     12.29 o
  -8   5   2        8.93      100.35     34.81 o
  -7   5   2        2.38       -1.09      6.54 o
  -6   5   2      156.77      454.47     76.91 o
  -5   5   2      156.56      209.41     21.04 o
  -4   5   2      300.07      237.46      9.92 o
  -3   5   2      224.34      201.63      7.89 o
  -2   5   2       61.66       82.47      3.84 o
  -1   5   2      318.54      352.20      6.18 o
   0   5   2     5013.58     4364.88     39.94 o
   1   5   2     3535.53     2975.43     20.36 o
   2   5   2      512.17      464.47     14.79 o
   4   5   2       11.96       43.05      8.21 o
   5   5   2      600.35      504.80     19.86 o
   6   5   2        5.57       11.17      4.08 o
   7   5   2        2.36       -1.71      7.24 o
   8   5   2      321.05      304.86     22.94 o
   9   5   2       48.80      124.58     15.77 o
  10   5   2        8.78       22.32     17.23 o
  11   5   2        3.21       88.19     24.26 o
 -11   6   2      156.24      189.23     21.32 o
 -10   6   2     1022.13      943.45     36.80 o
  -9   6   2      832.56      857.88     20.31 o
  -8   6   2      386.01      395.37     13.46 o
  -7   6   2      238.04      228.24     12.01 o
  -6   6   2     2008.32     1965.82     42.64 o
  -5   6   2     5913.66     5959.34     72.80 o
  -4   6   2     7322.96     7244.26     63.57 o
  -3   6   2     3932.08     3815.85     22.97 o
  -2   6   2     2757.33     2614.89     39.28 o
  -1   6   2     1217.65     1195.88     22.75 o
   0   6   2     2659.86     2851.87     16.04 o
   1   6   2     3845.86     3624.42     18.65 o
   2   6   2     2298.66     1720.77     41.38 o
   3   6   2      619.53      628.40     13.40 o
   4   6   2     1354.38     1564.64     22.45 o
   5   6   2     1022.94     1094.52     20.70 o
   6   6   2       58.77       20.74     13.39 o
   7   6   2       10.47       -0.30      9.36 o
   8   6   2      828.33      884.29     35.11 o
   9   6   2      764.85      867.57     29.40 o
  10   6   2      116.18       87.96     19.34 o
  11   6   2      354.71      406.01     60.69 o
 -11   7   2       18.26       57.24     17.76 o
 -10   7   2       33.74      124.29     21.74 o
  -9   7   2       73.28      178.79     35.28 o
  -8   7   2        7.63       16.18     10.16 o
  -7   7   2      184.73      128.41     12.37 o
  -6   7   2      135.39      178.64      9.56 o
  -5   7   2        5.95       10.83      5.66 o
  -4   7   2      171.40      210.85      9.63 o
  -3   7   2        2.09       15.05      6.52 o
  -2   7   2       10.78        4.84      1.71 o
  -1   7   2       51.36       62.68      4.61 o
   0   7   2        7.96       47.24      3.98 o
   1   7   2        0.96       33.89      3.85 o
   2   7   2       41.48       55.47      2.83 o
   3   7   2      637.92      502.13     13.97 o
   4   7   2     1176.33      987.68     19.71 o
   5   7   2       21.72       17.37     10.69 o
   6   7   2       35.40       23.38      8.57 o
   7   7   2       15.93       24.19      8.26 o
   8   7   2        4.43       83.09     12.86 o
   9   7   2       69.55      100.42     13.62 o
  10   7   2        3.02        0.01     15.91 o
 -11   8   2      299.54      371.34     26.46 o
 -10   8   2      749.92      757.82     33.66 o
  -9   8   2     1605.36     1659.22     35.86 o
  -8   8   2      253.69      207.04     16.49 o
  -7   8   2     1310.50     1217.68     27.56 o
  -6   8   2      592.26      565.26     14.71 o
  -5   8   2     1193.43     1151.30     21.43 o
  -4   8   2      436.45      498.97      9.66 o
  -3   8   2     6083.72     6685.50     41.45 o
  -2   8   2       32.40       46.33      4.27 o
  -1   8   2     2604.21     2912.18     20.69 o
   0   8   2      283.92      251.92      5.79 o
   1   8   2     2161.80     1732.94     14.31 o
   2   8   2     5071.32     4472.71     36.44 o
   3   8   2      304.55      288.31     10.28 o
   4   8   2      186.42       82.09     12.55 o
   5   8   2     2004.30     2162.35     30.01 o
   6   8   2      183.50       74.18      8.83 o
   7   8   2        2.00       22.29      8.44 o
   8   8   2      860.48      884.62     29.11 o
   9   8   2      450.08      485.98     25.37 o
  10   8   2       99.72       47.92     11.40 o
 -11   9   2        2.50       24.13     15.99 o
 -10   9   2       27.61       22.80     15.83 o
  -9   9   2      392.35      459.39     69.08 o
  -8   9   2        6.77       -0.59      9.41 o
  -7   9   2       67.64       68.21      9.47 o
  -6   9   2        0.00        1.27      4.30 o
  -5   9   2       96.50       79.65      5.18 o
  -4   9   2      272.95      264.14      9.25 o
  -3   9   2      177.40      227.15     18.03 o
  -2   9   2      268.08      181.30      3.91 o
  -1   9   2     4396.19     4212.64     30.25 o
   0   9   2     1537.04     1466.65     13.49 o
   1   9   2       46.60       85.85      6.37 o
   2   9   2      262.53      308.27     10.44 o
   3   9   2       28.83       17.23      5.31 o
   4   9   2       15.96        5.01      3.32 o
   5   9   2       22.19       63.53     10.39 o
   6   9   2        4.24       -1.42      7.52 o
   7   9   2      101.46       71.55     10.23 o
   8   9   2       64.32       76.55     17.50 o
   9   9   2      126.28      131.27     15.97 o
  10   9   2        0.00       -2.58     12.01 o
 -11  10   2       90.68       92.51     17.61 o
 -10  10   2      346.98      349.13     34.23 o
  -9  10   2      133.22      209.98     15.36 o
  -8  10   2       52.98        7.26      7.92 o
  -7  10   2      552.13      551.09     16.21 o
  -6  10   2      835.81      750.92     26.88 o
  -5  10   2       85.26       56.05      4.18 o
  -4  10   2      746.65      811.14     33.87 o
  -3  10   2     2170.05     2719.05     38.90 o
  -2  10   2        3.10       16.61      2.30 o
  -1  10   2      145.55      204.87      7.13 o
   0  10   2       44.20       21.58      3.86 o
   1  10   2     3133.20     2783.83     34.21 o
   2  10   2     2899.12     2806.04     23.52 o
   3  10   2       51.76       55.23      6.58 o
   4  10   2     1020.67     1014.02     22.25 o
   5  10   2     4357.50     4131.54     51.40 o
   6  10   2      162.98       94.26      9.81 o
   7  10   2       95.94      111.52     11.70 o
   8  10   2      365.10      475.61     31.24 o
   9  10   2      456.86      512.96     25.30 o
  10  10   2      144.88       86.99     18.20 o
 -10  11   2       38.36       22.69     16.59 o
  -9  11   2      163.66      144.35     13.38 o
  -8  11   2        4.94       -8.41      8.41 o
  -7  11   2        9.02        3.32      6.54 o
  -6  11   2       41.99       22.11      9.55 o
  -5  11   2       30.32       33.58      8.32 o
  -4  11   2       68.06       65.38      8.28 o
  -3  11   2       46.99       44.49      5.24 o
  -2  11   2      103.74       80.66      7.09 o
  -1  11   2      613.07      588.56     11.09 o
   0  11   2      963.90      906.45     11.85 o
   1  11   2      241.20      256.25      6.72 o
   2  11   2       33.89       12.82      4.44 o
   3  11   2      641.72      548.41     13.91 o
   4  11   2      177.86      169.93     10.81 o
   5  11   2        5.79        8.89      8.21 o
   6  11   2       49.37       79.91     11.47 o
   7  11   2      659.83      653.89     25.33 o
   8  11   2       20.87       11.58     15.54 o
   9  11   2        5.69       21.73     14.07 o
  10  11   2        7.78       19.61     12.49 o
 -10  12   2      350.51      328.46     24.78 o
  -9  12   2       68.41       70.78     11.20 o
  -8  12   2      268.62      359.54     16.97 o
  -7  12   2       24.14       33.86      8.44 o
  -6  12   2     2761.16     2543.53    107.90 o
  -5  12   2     1859.70     1702.58     45.79 o
  -4  12   2     1566.26     1617.07     31.24 o
  -3  12   2      103.07      125.60      6.50 o
  -2  12   2     2073.19     2160.64     24.75 o
  -1  12   2      706.23      624.79     11.86 o
   0  12   2     1711.05     1674.32     27.02 o
   1  12   2      480.17      297.43     15.80 o
   2  12   2      960.26      871.56     14.92 o
   3  12   2     1213.49     1251.96     26.45 o
   4  12   2     2636.22     2648.15     34.31 o
   5  12   2      537.19      508.08     17.30 o
   6  12   2      137.75      118.50     10.99 o
   7  12   2      293.34      276.66     15.65 o
   8  12   2      463.81      552.33     31.50 o
   9  12   2      132.80      161.25     17.70 o
 -10  13   2        0.51      -11.46     11.46 o
  -9  13   2       19.10      -11.86     11.86 o
  -8  13   2        1.55       10.88     14.43 o
  -7  13   2       37.53       45.82      8.96 o
  -6  13   2        6.83        8.62      8.04 o
  -5  13   2        0.17       14.76      7.69 o
  -4  13   2       65.72       75.52      7.64 o
  -3  13   2       18.97       10.28      4.96 o
  -2  13   2       98.75      111.19      5.63 o
  -1  13   2      120.47       95.73     12.68 o
   0  13   2      175.87      230.55      7.30 o
   1  13   2      275.85      334.48      8.05 o
   2  13   2       25.42       26.07      5.14 o
   3  13   2      148.97      162.39     10.82 o
   4  13   2      169.03      151.65     11.45 o
   5  13   2       92.13      115.78     10.51 o
   6  13   2       52.42       69.07     10.42 o
   7  13   2       35.54       52.69     10.90 o
   8  13   2       68.70       36.00     10.69 o
   9  13   2        1.74        7.60     14.52 o
 -10  14   2      114.26       53.47     12.29 o
  -9  14   2      240.03      202.74     14.82 o
  -8  14   2      867.06      853.81     23.46 o
  -7  14   2      498.68      554.48     18.15 o
  -6  14   2      327.33      372.34     15.99 o
  -5  14   2     1191.64     1133.50     32.42 o
  -4  14   2     1178.66     1163.95     29.80 o
  -3  14   2      441.85      443.23     10.77 o
  -2  14   2      800.83      777.43     37.71 o
  -1  14   2     2092.86     2121.93     20.20 o
   0  14   2     2634.32     2881.58     31.38 o
   1  14   2      822.88      935.46     18.41 o
   2  14   2       66.68       51.91      7.07 o
   3  14   2        7.61       13.89      8.93 o
   4  14   2       60.21       82.00     10.21 o
   5  14   2        3.38       -3.43      9.55 o
   6  14   2      761.61      657.64     21.30 o
   7  14   2      583.91      545.74     26.30 o
   8  14   2      292.58      309.82     20.38 o
   9  14   2      160.52      182.18     17.09 o
  -9  15   2        1.93       -3.92     10.96 o
  -8  15   2       91.15       50.14     12.44 o
  -7  15   2       10.31       22.59     11.86 o
  -6  15   2      157.22      242.64     15.21 o
  -5  15   2        6.20       13.18     14.32 o
  -4  15   2      455.06      542.06     22.65 o
  -3  15   2      103.28      108.16      8.92 o
  -2  15   2        2.47       -6.07      6.07 o
  -1  15   2       30.00       17.64      4.97 o
   0  15   2        4.98       13.27      4.72 o
   1  15   2        2.87       -3.50      4.93 o
   2  15   2      120.94       88.65      7.60 o
   3  15   2       30.53       14.68      8.52 o
   4  15   2        7.56        3.01      8.58 o
   5  15   2       18.49        7.52     10.45 o
   6  15   2        2.95        6.97     10.02 o
   7  15   2        6.84        2.18      9.56 o
   8  15   2       39.43       30.13     11.21 o
   9  15   2        3.57       11.99     12.78 o
  -9  16   2      335.36      351.00     20.31 o
  -8  16   2      100.25       65.24     11.88 o
  -7  16   2     1072.49     1049.19     28.75 o
  -6  16   2      164.07      230.41     15.42 o
  -5  16   2       60.90      104.65     11.85 o
  -4  16   2      313.40      374.37     14.70 o
  -3  16   2      850.99      880.36     20.96 o
  -2  16   2       70.14       47.29     15.83 o
  -1  16   2     1592.73     1604.61     24.11 o
   0  16   2     1241.01     1296.69     18.60 o
   1  16   2      340.40      372.07     33.19 o
   2  16   2        7.63        2.87      5.77 o
   3  16   2      153.34      186.78      9.95 o
   4  16   2      596.31      659.56     21.17 o
   5  16   2       97.55       49.82     10.30 o
   6  16   2      611.46      541.63     23.86 o
   7  16   2      598.73      635.26     35.47 o
   8  16   2      396.81      489.04     23.76 o
  -8  17   2        8.02        6.59     11.27 o
  -7  17   2        2.72        2.67     11.64 o
  -6  17   2        0.03       -5.81     10.92 o
  -5  17   2      290.34      324.39     16.78 o
  -4  17   2       65.58      138.78     11.27 o
  -3  17   2       65.60       39.48     12.06 o
  -2  17   2      236.93      182.21     17.98 o
  -1  17   2      178.14      181.88      9.04 o
   0  17   2      427.86      391.53     12.28 o
   1  17   2       15.13       -7.20      7.20 o
   2  17   2       31.66       62.44      7.29 o
   3  17   2      632.92      571.84     19.90 o
   4  17   2      275.34      235.10     14.68 o
   5  17   2       13.87        1.17     10.27 o
   6  17   2       30.74       49.51     12.46 o
   7  17   2        5.47        9.73     10.78 o
   8  17   2       13.95        4.33     11.56 o
  -8  18   2      373.91      377.03     20.67 o
  -7  18   2      224.05      211.11     15.95 o
  -6  18   2      234.84      254.37     16.37 o
  -5  18   2      777.89      783.33     24.51 o
  -4  18   2     1669.89     1635.60     33.02 o
  -3  18   2       80.08       56.56     12.29 o
  -2  18   2        6.17       -5.41      9.18 o
  -1  18   2     1516.44     1522.84     19.79 o
   0  18   2      755.84      816.42     20.49 o
   1  18   2        5.15       -6.67      6.67 o
   2  18   2      269.79      314.96     12.47 o
   3  18   2      728.64      796.29     26.77 o
   4  18   2      158.21      213.67     14.25 o
   5  18   2      316.85      363.88     18.57 o
   6  18   2      327.29      361.07     19.15 o
   7  18   2      505.66      609.23     24.92 o
  -7  19   2        0.14      -12.58     16.63 o
  -6  19   2       10.22       -1.78     10.87 o
  -5  19   2       40.34       34.53     11.00 o
  -4  19   2      107.67      145.17     14.03 o
  -3  19   2       46.35       10.57      9.12 o
  -2  19   2        0.76       -6.47      6.47 o
  -1  19   2        7.41        5.89      6.91 o
   0  19   2       15.10       -5.52      6.69 o
   1  19   2       48.39       -5.61      6.85 o
   2  19   2       96.41      168.19     10.59 o
   3  19   2       38.31       50.51     10.60 o
   4  19   2       20.89       21.29      9.69 o
   5  19   2       34.79       26.24     10.55 o
   6  19   2       16.74       26.94     11.06 o
   7  19   2        0.62       10.27     11.90 o
  -7  20   2      140.19      137.75     14.69 o
  -6  20   2      384.91      334.37     27.06 o
  -5  20   2      385.04      312.70     17.82 o
  -4  20   2      672.12      604.11     19.99 o
  -3  20   2      337.18      328.68     14.97 o
  -2  20   2      108.81      117.09     16.72 o
  -1  20   2       12.94       -1.36      8.58 o
   0  20   2       47.14       26.08      8.76 o
   1  20   2      109.25       87.46      9.94 o
   2  20   2      556.97      580.14     28.97 o
   3  20   2      537.48      664.28     39.92 o
   4  20   2      477.16      644.82     32.10 o
   5  20   2      143.74      162.68     20.41 o
   6  20   2      152.22      163.23     21.25 o
  -6  21   2        9.52       -3.80     10.23 o
  -5  21   2        4.62       -3.23     11.00 o
  -4  21   2        1.53       -1.92      9.43 o
  -3  21   2        0.03       -0.67     10.87 o
  -2  21   2        4.06       -5.34     10.74 o
  -1  21   2        4.92        1.78      8.37 o
   0  21   2        0.02       -7.80      8.85 o
   1  21   2        0.32       -8.97      8.97 o
   2  21   2       26.52       10.64     13.60 o
   3  21   2       52.46       26.68     14.39 o
   4  21   2        1.58        1.99     15.48 o
   5  21   2        0.09      -16.47     16.47 o
  -5  22   2       96.06       77.40     24.25 o
  -4  22   2      101.75       87.36     16.48 o
  -3  22   2      165.58      234.54     17.48 o
  -2  22   2       56.70       65.15     16.03 o
  -1  22   2       12.59       -3.56      8.78 o
   0  22   2        9.85       -0.22      8.77 o
   1  22   2       73.50       67.71     13.55 o
   2  22   2      176.62      212.19     21.49 o
   3  22   2      175.71      166.95     27.62 o
   4  22   2       63.82       16.44     14.95 o
   5  22   2        5.15      -12.04     15.80 o
  -4  23   2       15.72       25.35     14.63 o
  -3  23   2       31.86       34.41     12.65 o
  -2  23   2       46.21       60.00     13.00 o
  -1  23   2        8.70       -4.76      9.17 o
   0  23   2       11.49       -5.55      9.31 o
   1  23   2       18.01        4.61     12.22 o
   2  23   2       32.64       39.23     16.15 o
   3  23   2        0.00      -16.94     16.94 o
   4  23   2       57.62       33.69     21.40 o
  -3  24   2      304.66      439.62     23.73 o
  -2  24   2      112.35      128.87     15.40 o
  -1  24   2       63.21       54.52     10.53 o
   0  24   2      150.41      190.54     18.19 o
   1  24   2      233.40      294.29     21.04 o
   2  24   2      160.51      200.17     34.48 o
 -12   1   3       64.53       68.35     10.75 o
 -11   1   3        7.97       -8.31      8.31 o
 -10   1   3       74.62       38.68     10.21 o
  -9   1   3      363.77      336.39     16.85 o
  -8   1   3     1100.73     1098.00     24.40 o
  -7   1   3     1603.86     1717.48     24.07 o
  -6   1   3       14.06       45.30      5.87 o
  -5   1   3      374.74      466.20     11.80 o
  -4   1   3     1742.88     1441.46     20.46 o
  -3   1   3       15.13       96.44      7.23 o
  -2   1   3    29716.43    32016.09    357.19 o
  -1   1   3   143390.27   154169.08    202.50 o
   0   1   3    28231.18    29318.93     75.17 o
   1   1   3      257.40      579.05     12.26 o
   2   1   3     2292.00     2050.26     25.10 o
   3   1   3      737.43      916.48     13.16 o
   4   1   3       65.50       82.37      4.67 o
   5   1   3     2105.39     2243.81     23.78 o
   6   1   3     1551.24     1573.46     18.62 o
   7   1   3      323.20      333.93     15.68 o
   8   1   3       72.68      160.79     36.44 o
   9   1   3       26.42       29.89     14.70 o
  10   1   3      152.21      188.40     22.19 o
 -12   2   3        1.52       36.29     14.76 o
 -11   2   3        5.78       -5.68     10.31 o
 -10   2   3       64.44       47.07      8.78 o
  -9   2   3      152.02      142.73     10.84 o
  -8   2   3      101.41      113.81     27.81 o
  -7   2   3        9.03      191.99     55.08 o
  -6   2   3        2.73       16.10      7.84 o
  -5   2   3        4.77       10.20      5.01 o
  -4   2   3        1.34       27.59      7.49 o
  -3   2   3       66.01       94.29      3.71 o
  -2   2   3      242.50      287.08      7.06 o
  -1   2   3     3478.46     3967.03     53.52 o
   0   2   3       15.95       45.99      7.53 o
   1   2   3     1889.62     1695.48     20.25 o
   2   2   3      197.38      100.84      3.48 o
   3   2   3        5.05        7.66      2.49 o
   4   2   3       29.35       80.06      5.93 o
   5   2   3       13.19       47.77      9.30 o
   6   2   3      260.74      268.61     12.87 o
   7   2   3      981.12      902.98     23.14 o
   8   2   3      324.51      380.29     22.60 o
   9   2   3       46.10      116.55     63.55 o
  10   2   3        4.82       70.48     19.15 o
 -12   3   3      206.14      222.54     31.84 o
 -11   3   3      171.96      135.65     10.96 o
 -10   3   3       90.29       57.93     12.05 o
  -9   3   3      131.82      107.10     11.11 o
  -8   3   3      712.16      712.27     17.00 o
  -7   3   3     1274.42     1185.85     18.95 o
  -6   3   3      325.51      311.47     11.88 o
  -5   3   3       26.40       52.33      6.57 o
  -4   3   3     1592.77     1468.71     18.54 o
  -3   3   3      924.06      838.17     10.91 o
  -2   3   3     1128.69     1399.46     33.20 o
  -1   3   3     1355.58     2172.99     49.99 o
   0   3   3      486.89      961.33     21.19 o
   1   3   3       17.56       14.08      2.66 o
   2   3   3      964.42      846.62     12.93 o
   3   3   3      464.33      491.61     12.89 o
   4   3   3      214.41      194.25     38.06 o
   5   3   3      525.81      458.79     13.43 o
   6   3   3      604.64      634.54     19.37 o
   7   3   3        2.90       43.88     13.53 o
   8   3   3        2.38       21.47     13.69 o
   9   3   3      211.32      189.99     20.59 o
  10   3   3      249.31      237.37     23.93 o
 -11   4   3       12.42       29.57     11.00 o
 -10   4   3        7.33       14.75     14.17 o
  -9   4   3        2.99        5.24     10.28 o
  -8   4   3      153.10      160.47     21.11 o
  -7   4   3       75.05      150.47      9.33 o
  -6   4   3      137.22      173.05      9.05 o
  -5   4   3      455.01      354.99     16.91 o
  -4   4   3      354.87      218.48     13.29 o
  -3   4   3      130.37      124.98      5.34 o
  -2   4   3      773.82      674.24      9.65 o
  -1   4   3       38.07       53.60      4.57 o
   0   4   3     1262.31     1074.16      9.95 o
   1   4   3       56.54       67.87      3.37 o
   2   4   3     1344.50      998.67     17.78 o
   3   4   3     3398.39     3287.46     32.33 o
   4   4   3      286.06      407.99     16.61 o
   5   4   3       33.35       38.78      7.59 o
   6   4   3      119.72      129.01     11.29 o
   7   4   3       32.37       32.40      7.58 o
   8   4   3        8.91       13.82      9.24 o
   9   4   3       39.05      108.22     40.23 o
  10   4   3        0.16       56.26     18.58 o
 -11   5   3      192.85      169.02     16.55 o
 -10   5   3      105.10      119.70     33.54 o
  -9   5   3       91.10       81.42     13.18 o
  -8   5   3      265.33      255.95     10.80 o
  -7   5   3      241.31      185.97      9.83 o
  -6   5   3     1843.10     1773.37     28.54 o
  -5   5   3     5502.17     5809.98     44.33 o
  -4   5   3     2486.52     2632.86     26.31 o
  -3   5   3      313.55      360.15     13.62 o
  -2   5   3       10.06       10.14      2.90 o
  -1   5   3      503.69      710.01     15.69 o
   0   5   3        7.45       63.12      3.02 o
   1   5   3      211.40      273.45      5.08 o
   2   5   3     2662.21     2704.05     23.80 o
   3   5   3     4417.14     4567.90     34.40 o
   4   5   3     1245.23     1192.07     19.49 o
   5   5   3      590.99      505.27     14.49 o
   6   5   3      430.09      418.02     14.71 o
   7   5   3       11.36       15.63      7.41 o
   8   5   3      320.32      355.46     18.35 o
   9   5   3      566.84      525.26     28.44 o
  10   5   3      335.36      290.24     25.36 o
 -11   6   3       84.72       75.68     13.96 o
 -10   6   3       93.26      135.37     18.01 o
  -9   6   3       23.91       -1.55     11.52 o
  -8   6   3       36.14       22.72      6.43 o
  -7   6   3      148.01      167.83      9.67 o
  -6   6   3      684.76      657.02     23.87 o
  -5   6   3      955.85      791.47     41.42 o
  -4   6   3      306.44      191.19     22.48 o
  -3   6   3       78.27       55.53      4.31 o
  -2   6   3      364.18      209.34      7.42 o
  -1   6   3       35.79       45.07      4.34 o
   0   6   3      826.11      523.51      7.06 o
   1   6   3       16.53       59.48      2.43 o
   2   6   3      478.17      370.04     10.02 o
   3   6   3       26.96       52.46      8.00 o
   4   6   3      194.39      214.46     11.57 o
   5   6   3      470.04      523.97     19.92 o
   6   6   3      113.93      131.73     10.07 o
   7   6   3        1.18        5.11      7.19 o
   8   6   3      684.40      607.32     24.68 o
   9   6   3       86.86      101.89     18.81 o
  10   6   3       67.52       98.53     20.17 o
 -11   7   3      359.11      299.51     31.25 o
 -10   7   3     1259.57     1194.83     32.84 o
  -9   7   3       48.75       50.42     10.13 o
  -8   7   3        6.06        8.91      6.09 o
  -7   7   3     1582.34     1623.01     37.87 o
  -6   7   3      786.47      761.37     18.66 o
  -5   7   3     1085.72     1003.19     21.19 o
  -4   7   3     2901.93     3157.20     45.46 o
  -3   7   3     3487.80     3717.31     42.12 o
  -2   7   3      741.99      697.83     12.62 o
  -1   7   3     4167.06     3976.03     27.24 o
   0   7   3      964.58      903.02     11.59 o
   1   7   3     2837.71     2948.27     22.25 o
   2   7   3     4746.87     4230.23    166.97 o
   3   7   3     1972.88     1874.88     23.67 o
   4   7   3      885.61      723.22     16.56 o
   5   7   3     1535.62     1559.16     29.71 o
   6   7   3      143.45      156.78     11.16 o
   7   7   3      128.14      139.86     11.64 o
   8   7   3     1136.71     1100.49     41.23 o
   9   7   3      273.66      312.14     20.04 o
  10   7   3      249.52      270.99     25.24 o
 -11   8   3        0.06       25.45     11.94 o
 -10   8   3      124.68      220.83     18.59 o
  -9   8   3       80.91       72.46     10.68 o
  -8   8   3      139.15      108.18     10.32 o
  -7   8   3        0.01       42.23     15.51 o
  -6   8   3        5.88        2.03      4.53 o
  -5   8   3        2.76        5.94      4.39 o
  -4   8   3      589.70      638.81     18.88 o
  -3   8   3      170.15      138.94      8.60 o
  -2   8   3       32.42       74.34     24.74 o
  -1   8   3       51.96       63.10      5.70 o
   0   8   3      515.65      419.68     10.09 o
   1   8   3      204.05      171.59      9.19 o
   2   8   3      974.23      912.48     13.66 o
   3   8   3        0.00        9.17      5.16 o
   4   8   3      114.28      133.85      8.81 o
   5   8   3       22.30       54.92     10.97 o
   6   8   3       90.00       90.79     11.31 o
   7   8   3      151.67      146.20     11.96 o
   8   8   3       25.86       56.67     12.37 o
   9   8   3        5.24       28.74     11.78 o
  10   8   3        0.17        7.82     16.34 o
 -11   9   3      161.99      179.06     17.46 o
 -10   9   3      588.39      573.83     23.92 o
  -9   9   3       14.85       12.83      9.79 o
  -8   9   3       57.35       33.93      7.04 o
  -7   9   3      841.44      963.97     16.59 o
  -6   9   3      263.87      270.65      8.39 o
  -5   9   3      217.51      142.19      6.40 o
  -4   9   3     3412.87     3249.33     49.80 o
  -3   9   3      960.83     1000.29     16.40 o
  -2   9   3      100.06       49.59      3.23 o
  -1   9   3     1211.61      990.38     15.19 o
   0   9   3      409.82      281.51      7.39 o
   1   9   3     2218.74     2264.25     20.46 o
   2   9   3     2817.37     2765.92     36.12 o
   3   9   3        2.72        9.67      3.95 o
   4   9   3      436.82      356.78     12.70 o
   5   9   3     1946.04     2060.61     40.36 o
   6   9   3       45.48       12.27      7.90 o
   7   9   3       11.45       11.07     10.45 o
   8   9   3      581.63      570.28     21.76 o
   9   9   3      414.17      468.37     24.29 o
  10   9   3       48.26       64.55     29.15 o
 -11  10   3       17.99       18.41     12.07 o
 -10  10   3        4.91       22.78     17.90 o
  -9  10   3       49.70       43.12     12.53 o
  -8  10   3       60.63       40.83      6.62 o
  -7  10   3       62.75       55.72     11.20 o
  -6  10   3       41.64       45.89      8.09 o
  -5  10   3      131.49      114.38      6.26 o
  -4  10   3       32.76       68.11      8.97 o
  -3  10   3        5.78        6.97      5.49 o
  -2  10   3       18.94       14.77      2.28 o
  -1  10   3      116.60      136.76      6.83 o
   0  10   3       23.88       20.69      3.74 o
   1  10   3      195.45      213.19      6.82 o
   2  10   3       42.71       52.84      5.13 o
   3  10   3       45.73       29.74      5.24 o
   4  10   3        1.94       -4.63      6.00 o
   5  10   3      120.13      115.72     11.97 o
   6  10   3      185.35      163.91     11.63 o
   7  10   3       12.88        1.56      9.17 o
   8  10   3        2.15       -7.77     10.44 o
   9  10   3        0.07        4.89     12.90 o
 -10  11   3      233.44      220.13     17.01 o
  -9  11   3       23.79       26.37     11.27 o
  -8  11   3       31.66       31.73      7.85 o
  -7  11   3      895.68      967.78     23.87 o
  -6  11   3     1150.22     1056.83     24.76 o
  -5  11   3      349.56      329.67     15.05 o
  -4  11   3     2180.29     2121.99     68.60 o
  -3  11   3     1860.69     1843.09     24.59 o
  -2  11   3      347.46      315.20     10.31 o
  -1  11   3      121.73      140.48      6.56 o
   0  11   3      232.48      204.03      6.53 o
   1  11   3     1521.45     1427.70     15.98 o
   2  11   3     1633.60     1554.11     20.48 o
   3  11   3      526.86      492.96     15.39 o
   4  11   3      991.46      949.60     24.83 o
   5  11   3      362.17      404.19     13.79 o
   6  11   3        6.30       18.18      8.32 o
   7  11   3      295.95      248.20     15.16 o
   8  11   3      310.99      264.24     24.98 o
   9  11   3       69.81       75.76     17.00 o
 -10  12   3       13.23        4.65     11.27 o
  -9  12   3       90.27       99.85     16.92 o
  -8  12   3       41.58       56.37      9.21 o
  -7  12   3      126.75       86.93      9.04 o
  -6  12   3       92.75       91.51      9.85 o
  -5  12   3        6.90        4.15      6.74 o
  -4  12   3        0.31       12.70      5.85 o
  -3  12   3      688.97      649.68     15.16 o
  -2  12   3      260.39      359.45     11.36 o
  -1  12   3       50.91       50.31      5.41 o
   0  12   3       44.60       45.78      4.66 o
   1  12   3      190.04      181.78      6.79 o
   2  12   3        5.98        0.78      4.34 o
   3  12   3       23.08       23.52     13.19 o
   4  12   3       73.65       63.63      9.25 o
   5  12   3        0.19       -0.17      7.81 o
   6  12   3      170.16      132.41     12.19 o
   7  12   3      276.27      259.60     18.78 o
   8  12   3       23.33       10.93     11.52 o
   9  12   3        1.35        5.73     11.65 o
 -10  13   3      179.73      145.97     15.14 o
  -9  13   3      843.18      804.36     42.40 o
  -8  13   3      823.33      854.54     37.72 o
  -7  13   3       87.66       94.38     10.24 o
  -6  13   3      863.06      799.45     22.19 o
  -5  13   3     1507.92     1441.27     41.21 o
  -4  13   3      422.70      415.58     11.75 o
  -3  13   3      158.81      142.49      8.85 o
  -2  13   3     1199.87     1226.57     20.11 o
  -1  13   3     2363.51     2438.60     21.76 o
   0  13   3     1672.40     1797.81     35.44 o
   1  13   3      359.24      345.90      9.02 o
   2  13   3      436.20      408.39     11.05 o
   3  13   3      684.93      714.38     20.38 o
   4  13   3      548.54      567.31     18.53 o
   5  13   3      399.89      431.30     17.20 o
   6  13   3     1189.93     1192.19     28.20 o
   7  13   3      473.75      454.44     19.66 o
   8  13   3      266.55      218.83     15.80 o
   9  13   3       43.18       57.59     12.23 o
 -10  14   3        1.54       -0.91     12.57 o
  -9  14   3        4.91       15.12     13.40 o
  -8  14   3       64.30       78.19     12.15 o
  -7  14   3       37.82       36.03     10.99 o
  -6  14   3       23.99       11.68     10.86 o
  -5  14   3       18.23       15.59      9.43 o
  -4  14   3       78.24       43.78      7.53 o
  -3  14   3        3.78        0.05      6.50 o
  -2  14   3       19.30       19.03      6.74 o
  -1  14   3       38.16       62.02      6.11 o
   0  14   3       10.68        0.27      4.75 o
   1  14   3       65.35       64.32      5.33 o
   2  14   3      267.64      248.56      9.73 o
   3  14   3      986.38      975.56     24.12 o
   4  14   3      194.37      164.13     12.42 o
   5  14   3       56.50       44.29      9.62 o
   6  14   3       23.26       41.93     11.50 o
   7  14   3        4.41       -6.90      9.85 o
   8  14   3       31.50       43.85     11.50 o
  -9  15   3      113.39       90.99     15.20 o
  -8  15   3      974.01      998.55     47.05 o
  -7  15   3     1037.72     1100.04     52.99 o
  -6  15   3        3.34       20.64     10.02 o
  -5  15   3      258.13      238.96     14.63 o
  -4  15   3        2.24        2.80      7.72 o
  -3  15   3      713.28      714.04     17.47 o
  -2  15   3     1157.84     1255.46     21.53 o
  -1  15   3     2457.00     2661.22     24.28 o
   0  15   3      997.17     1030.37     15.31 o
   1  15   3      289.98      275.92     10.61 o
   2  15   3       20.00        7.80      5.67 o
   3  15   3       58.95       41.39      9.65 o
   4  15   3       12.61       -1.31      8.82 o
   5  15   3      855.02      854.34     25.10 o
   6  15   3     1405.59     1494.78     32.44 o
   7  15   3      297.58      301.97     17.21 o
   8  15   3      193.56      180.61     15.60 o
  -9  16   3       11.41      -13.55     13.55 o
  -8  16   3      127.22      130.20     16.85 o
  -7  16   3      230.54      238.87     17.06 o
  -6  16   3      384.59      361.89     20.61 o
  -5  16   3      291.93      336.53     16.87 o
  -4  16   3       27.90       27.23      8.21 o
  -3  16   3       78.61       53.27      7.88 o
  -2  16   3       18.04        6.25      7.56 o
  -1  16   3      166.63      212.52      8.98 o
   0  16   3       19.32        7.06      7.49 o
   1  16   3      243.00      212.06     10.70 o
   2  16   3       34.60       29.14      6.31 o
   3  16   3        8.61        0.58      9.03 o
   4  16   3      253.92      242.09     14.90 o
   5  16   3      176.44      134.58     13.67 o
   6  16   3        5.56        1.59     10.17 o
   7  16   3        0.74       -6.78      9.38 o
   8  16   3       13.70       55.23     12.17 o
  -8  17   3      174.38      155.41     17.33 o
  -7  17   3      285.87      287.75     17.63 o
  -6  17   3       13.77        4.56     10.37 o
  -5  17   3      162.51      154.68     13.66 o
  -4  17   3      235.84      205.11     12.35 o
  -3  17   3        5.25       -8.19      8.19 o
  -2  17   3      304.23      340.91     19.50 o
  -1  17   3     3687.64     4005.36     42.59 o
   0  17   3      716.28      789.59     21.61 o
   1  17   3        4.79       -7.47      7.47 o
   2  17   3        3.32        3.90      8.53 o
   3  17   3       40.34       23.86      9.54 o
   4  17   3      139.31      158.08     13.52 o
   5  17   3      629.92      673.43     23.72 o
   6  17   3      108.12       89.72     12.61 o
   7  17   3      205.05      193.22     16.71 o
  -8  18   3        0.75      -14.26     14.26 o
  -7  18   3        4.06      -13.98     13.98 o
  -6  18   3       16.47       -6.66     10.90 o
  -5  18   3       27.61       59.26     11.90 o
  -4  18   3      415.32      414.46     16.42 o
  -2  18   3      541.83      681.72     18.74 o
  -1  18   3       32.24       51.58      9.11 o
   0  18   3      373.05      518.50     14.29 o
   1  18   3       20.68       -7.56      7.56 o
   2  18   3      136.99      156.10     13.43 o
   3  18   3       10.16       -4.51      9.46 o
   4  18   3       64.82       35.85     10.43 o
   5  18   3        2.57       12.39     10.10 o
   6  18   3        0.81      -11.26     11.26 o
   7  18   3       33.35       30.70     12.03 o
  -7  19   3      237.82      230.79     17.08 o
  -6  19   3      382.63      382.47     27.18 o
  -5  19   3      640.20      644.28     23.13 o
  -4  19   3      666.42      651.53     19.91 o
  -3  19   3      237.99      226.20     19.71 o
  -2  19   3      746.13      864.93     26.79 o
  -1  19   3      760.43      882.36     18.72 o
   0  19   3       92.54       98.35      8.19 o
   1  19   3      199.33      189.90     10.91 o
   2  19   3     1194.44     1087.07     28.35 o
   3  19   3      671.36      641.70     22.68 o
   4  19   3      178.83      167.14     14.21 o
   5  19   3      134.86      105.00     12.92 o
   6  19   3      118.38       58.69     13.61 o
  -7  20   3       38.23       51.86     18.71 o
  -6  20   3        5.39        4.25     10.91 o
  -5  20   3       63.85       59.00     11.90 o
  -4  20   3        1.53       18.50      9.82 o
  -3  20   3        2.63        0.84      8.48 o
  -2  20   3       82.02       53.18      8.83 o
  -1  20   3       49.71       37.63      7.22 o
   0  20   3       42.07       16.43      6.78 o
   1  20   3       36.62       14.48      9.59 o
   2  20   3       15.23       22.82     10.02 o
   3  20   3        0.01       -2.15      9.65 o
   4  20   3        1.69        1.36     10.30 o
   5  20   3        0.61      -11.39     11.39 o
   6  20   3        3.96      -11.60     11.60 o
  -6  21   3      173.87      186.07     17.22 o
  -5  21   3      297.14      327.27     21.24 o
  -4  21   3      396.00      391.53     18.19 o
  -3  21   3      222.37      170.85     21.26 o
  -2  21   3      153.66      202.74     23.20 o
  -1  21   3       96.81      140.21     11.86 o
   0  21   3      365.38      446.05     17.84 o
   1  21   3      323.75      335.19     24.88 o
   2  21   3      319.32      305.84     24.09 o
   3  21   3      268.43      283.05     23.92 o
   4  21   3      302.13      319.41     25.66 o
   5  21   3       35.02       11.08     15.69 o
  -5  22   3        0.98        5.02     13.03 o
  -4  22   3        6.30       -4.09     11.55 o
  -3  22   3        0.06        1.15     11.12 o
  -2  22   3        7.30       10.68     10.31 o
  -1  22   3        0.60       -8.87      8.87 o
   0  22   3        0.03      -11.19     12.07 o
   1  22   3        1.97        1.29     13.61 o
   2  22   3        4.85       13.10     14.81 o
   3  22   3        5.23      -15.87     15.87 o
   4  22   3        3.90      -16.23     16.23 o
  -4  23   3      103.61       87.65     13.87 o
  -3  23   3      277.96      251.30     18.56 o
  -2  23   3      210.17      245.77     17.95 o
  -1  23   3       67.09       53.34     10.29 o
   0  23   3      107.88       82.53     14.39 o
   1  23   3      212.74      159.69     20.80 o
   2  23   3      294.25      259.41     50.18 o
   3  23   3       92.95       62.63     26.55 o
  -2  24   3       11.66       -2.69     11.48 o
  -1  24   3        8.50       -8.47     13.66 o
   0  24   3       23.19       10.35     13.42 o
   1  24   3        7.17        1.56     15.23 o
 -12   0   4       11.67        2.25     15.07 o
 -11   0   4        3.15       -0.03     12.48 o
 -10   0   4     4250.21     4383.12    132.84 o
  -9   0   4     3319.49     3204.61     66.23 o
  -8   0   4     2140.87     2218.16     42.99 o
  -7   0   4       35.51       16.27      9.46 o
  -6   0   4      140.88      166.86     12.85 o
  -5   0   4     1168.19     1255.90     65.66 o
  -4   0   4     1480.40     1830.22     32.11 o
  -3   0   4      203.85      294.13     13.51 o
  -2   0   4     3111.66     3000.05     62.08 o
  -1   0   4    22205.95    25025.50    136.55 o
   0   0   4     3969.97     3721.52     47.28 o
   1   0   4       65.79      184.78     12.01 o
   2   0   4      197.94      153.66     12.25 o
   3   0   4     1285.49     1242.98     33.27 o
   4   0   4       48.15       80.73     11.96 o
   5   0   4     1985.01     2243.82     78.53 o
   6   0   4      904.78      916.41     38.44 o
   7   0   4     3241.22     3193.69     75.03 o
   8   0   4      140.08      183.92     25.20 o
   9   0   4      148.60      166.03     26.70 o
  10   0   4      107.16      114.50     29.18 o
 -11   1   4        5.58       50.54     12.24 o
 -10   1   4        8.48      520.14     29.43 o
  -9   1   4       94.47      231.69     22.80 o
  -8   1   4       28.86      412.33    118.42 o
  -7   1   4       17.71       42.75     10.76 o
  -6   1   4        0.05        8.89      5.53 o
  -5   1   4      313.62      328.74     13.98 o
  -4   1   4       79.12       80.41     10.14 o
  -3   1   4      252.87      318.33     10.10 o
  -2   1   4       17.10       14.27      5.02 o
  -1   1   4     2012.44     2285.04     29.21 o
   0   1   4      201.66      239.84     11.15 o
   1   1   4      124.98      103.43      6.96 o
   2   1   4        2.53       14.40     17.94 o
   3   1   4       14.84        9.61      6.92 o
   4   1   4      600.51      615.91     13.25 o
   5   1   4      337.76      334.84     16.06 o
   6   1   4       96.43       97.58     14.79 o
   7   1   4      603.43      906.92     73.83 o
   8   1   4      183.08      160.87     17.37 o
   9   1   4        1.14       46.24     15.52 o
  10   1   4        0.16       89.31     37.45 o
 -11   2   4      411.60      403.18     16.47 o
 -10   2   4      587.81      748.23     26.47 o
  -9   2   4      306.11      378.73     15.05 o
  -8   2   4     1225.24     1193.75     26.50 o
  -7   2   4     1326.02     1148.98     21.19 o
  -6   2   4        3.11        7.99      5.54 o
  -5   2   4        4.48       10.29      5.51 o
  -4   2   4     1648.24     1793.00     20.08 o
  -3   2   4     1428.85     1361.91     26.40 o
  -2   2   4      802.68      680.39     13.40 o
  -1   2   4     1617.00     1607.87     24.55 o
   0   2   4      314.51      389.06      8.58 o
   1   2   4      795.77      975.03     17.73 o
   2   2   4      897.74      851.61     17.90 o
   3   2   4      700.48      502.48      9.13 o
   4   2   4      723.82      644.10     19.57 o
   5   2   4     1329.08     1376.19     15.43 o
   6   2   4     1070.84     1040.15     20.67 o
   7   2   4      551.33      785.30    122.12 o
   8   2   4       70.00      124.03     17.69 o
   9   2   4      175.78      192.03     20.09 o
  10   2   4      421.70      422.57     44.73 o
 -11   3   4        0.08       38.16     10.63 o
 -10   3   4       17.37       72.99     11.85 o
  -9   3   4      125.67      108.40     11.56 o
  -8   3   4       83.95       74.31     18.03 o
  -7   3   4       22.71       39.67     13.35 o
  -6   3   4       37.30       41.66      8.26 o
  -5   3   4      172.83      141.41      9.49 o
  -4   3   4        1.74       19.19      7.40 o
  -3   3   4      379.14      335.14     13.78 o
  -2   3   4      268.72      285.09      7.67 o
  -1   3   4        2.06        1.41      4.08 o
   0   3   4      568.56      650.87     14.00 o
   1   3   4      171.57      194.85      6.97 o
   2   3   4      252.67      202.57     10.87 o
   3   3   4       31.47       21.52      8.57 o
   4   3   4      127.63      158.56      6.22 o
   5   3   4      188.13      137.97      8.90 o
   6   3   4       18.58       64.87     10.22 o
   7   3   4      705.98      655.25     26.07 o
   8   3   4       49.42       86.50     37.20 o
   9   3   4       77.48       87.21     16.89 o
  10   3   4      188.46      288.77     26.40 o
 -11   4   4      106.53      149.98     21.87 o
 -10   4   4        7.35        7.92      9.80 o
  -9   4   4      571.18      580.20     18.81 o
  -8   4   4       63.40       61.06      7.89 o
  -7   4   4      234.89      292.45     16.95 o
  -6   4   4      705.76      699.10     16.04 o
  -5   4   4     1787.29     1869.72     20.52 o
  -4   4   4     2228.89     2022.22     23.43 o
  -3   4   4      416.06      409.15      9.05 o
  -2   4   4        3.38       16.56      3.01 o
  -1   4   4      217.62      146.90     38.18 o
   0   4   4    10245.85    10071.24     44.75 o
   1   4   4     1472.48     1348.88     16.18 o
   2   4   4     5065.22     4911.71     33.87 o
   3   4   4     2518.60     2506.52     26.49 o
   4   4   4     3305.93     3137.54     31.53 o
   5   4   4      165.89      180.82      9.70 o
   6   4   4      897.47      873.44     20.08 o
   7   4   4        6.97       27.93     10.40 o
   8   4   4      390.49      384.04     23.55 o
   9   4   4       34.77       91.89     20.18 o
  10   4   4      294.71      396.08     28.11 o
 -11   5   4       10.39       51.34     15.25 o
 -10   5   4        9.17       -0.60     12.36 o
  -9   5   4       27.07       30.73     10.17 o
  -8   5   4       10.81       -7.34      7.34 o
  -7   5   4       20.63       21.11     10.51 o
  -6   5   4       89.11       46.41      7.29 o
  -5   5   4      350.44      260.63      8.78 o
  -4   5   4       27.98       33.09      6.99 o
  -3   5   4       26.06       39.98      7.33 o
  -2   5   4        0.20       11.33      5.16 o
  -1   5   4      145.25      142.39      7.46 o
   0   5   4      504.91      528.44     16.61 o
   1   5   4        9.92       16.36      3.41 o
   2   5   4        0.24       30.44     11.58 o
   3   5   4      357.79      374.03     11.90 o
   4   5   4      237.84      251.48     13.18 o
   5   5   4      107.80       65.54     18.16 o
   6   5   4      162.00      152.80     14.91 o
   7   5   4      692.05      602.76     20.52 o
   8   5   4      121.77      176.48     72.41 o
   9   5   4       10.53       49.86     16.18 o
  10   5   4       97.93      118.33     20.64 o
 -11   6   4      600.98      555.10     25.87 o
 -10   6   4      511.78      522.13     29.93 o
  -9   6   4        4.41        5.92      9.57 o
  -8   6   4       10.46       -5.23      7.02 o
  -7   6   4      840.85      839.33     20.20 o
  -6   6   4      887.42     1057.28     31.01 o
  -5   6   4      271.15      286.01      8.85 o
  -4   6   4     1224.06     1075.17     15.59 o
  -3   6   4     2495.47     2448.67     22.93 o
  -2   6   4     1066.45     1159.66     18.76 o
  -1   6   4      557.16      527.87     12.83 o
   0   6   4     1717.39     1667.18     14.03 o
   1   6   4     2642.68     2749.40     19.34 o
   2   6   4     4925.57     5055.81     35.49 o
   3   6   4     3650.36     3628.72     43.40 o
   4   6   4     1865.14     1685.11     24.48 o
   5   6   4      407.43      377.98     13.59 o
   6   6   4      181.64      219.18     12.14 o
   7   6   4      304.23      342.70     15.70 o
   8   6   4      705.63      667.62     29.29 o
   9   6   4      218.56      269.62     24.40 o
  10   6   4      250.62      282.39     59.21 o
 -11   7   4        1.34       44.85     15.11 o
 -10   7   4        1.07       76.87     27.21 o
  -9   7   4        7.21       -0.97     11.20 o
  -8   7   4        5.06       -0.74      6.71 o
  -7   7   4       28.38       37.14      7.88 o
  -6   7   4        1.35       11.57      5.46 o
  -5   7   4       89.42       28.38      5.51 o
  -4   7   4      180.88      206.47      9.42 o
  -3   7   4       49.72       34.96      9.27 o
  -2   7   4      258.92      246.55      8.37 o
  -1   7   4      315.36      299.97     11.41 o
   0   7   4       41.62       43.24      3.32 o
   1   7   4       39.54      118.39      5.32 o
   2   7   4       66.15       37.42      8.98 o
   3   7   4      433.25      460.45     13.14 o
   4   7   4      203.55      202.46     10.37 o
   5   7   4      444.31      496.17     15.68 o
   6   7   4      242.55      216.64     12.20 o
   7   7   4       33.59       59.66     13.14 o
   8   7   4       54.15       66.01     14.07 o
   9   7   4       71.17       54.56     16.66 o
  10   7   4       69.17      111.07     39.85 o
 -11   8   4      105.01      104.45     16.47 o
 -10   8   4     1001.39      896.76     40.54 o
  -9   8   4       12.63       26.56     10.26 o
  -8   8   4      238.96      154.07     13.21 o
  -7   8   4      591.09      644.50     27.46 o
  -6   8   4        2.23       -0.20      5.40 o
  -5   8   4       20.61        6.47      5.17 o
  -4   8   4     3744.79     3803.82     67.58 o
  -3   8   4      732.63      696.37     16.06 o
  -2   8   4      119.28      138.94      5.52 o
  -1   8   4      489.03      580.84     14.14 o
   0   8   4        7.47       22.30      2.50 o
   1   8   4     2527.91     3044.90     18.86 o
   2   8   4     1129.40     1246.71     16.79 o
   3   8   4      900.36      780.51     16.65 o
   4   8   4      847.11      735.30     17.59 o
   5   8   4      731.23      714.20     22.60 o
   6   8   4       56.12       25.06      7.84 o
   7   8   4     1280.31     1355.45     29.24 o
   8   8   4      847.97      872.30     31.84 o
   9   8   4      169.33      170.31     33.95 o
 -11   9   4       35.05       43.75     24.69 o
 -10   9   4        0.86       60.39     16.31 o
  -9   9   4        9.65       18.26     10.54 o
  -8   9   4       27.30       31.89     10.22 o
  -7   9   4       31.00       64.09     18.12 o
  -6   9   4       75.52       46.97      6.24 o
  -5   9   4      144.04      126.86      7.31 o
  -4   9   4       11.26       27.05      9.19 o
  -3   9   4      214.82      224.34      9.13 o
  -2   9   4      679.18      581.06     13.32 o
  -1   9   4      341.32      343.77     11.55 o
   0   9   4       51.24       17.28      4.11 o
   1   9   4      382.84      380.33      9.28 o
   2   9   4      415.55      465.89     10.00 o
   3   9   4      174.70      188.01      9.59 o
   4   9   4       68.11       61.37      8.53 o
   5   9   4        2.74       26.51      9.63 o
   6   9   4        1.24       -8.43      8.43 o
   7   9   4      662.63      557.32     20.55 o
   8   9   4       16.26       28.81     11.43 o
   9   9   4       10.86        9.61     17.89 o
 -10  10   4      123.77      157.60     15.53 o
  -9  10   4      172.10      127.18     13.83 o
  -8  10   4      170.56       91.35     11.86 o
  -7  10   4     2042.28     1820.37     35.56 o
  -6  10   4      262.73      293.09     14.90 o
  -5  10   4       70.68       87.97     10.13 o
  -4  10   4     2407.26     2303.68     47.50 o
  -3  10   4     2199.20     1984.99     27.71 o
  -2  10   4      162.76      113.97     12.99 o
  -1  10   4       55.64       74.17      7.32 o
   0  10   4       86.85       95.54      5.66 o
   1  10   4     2893.32     3235.07     35.15 o
   2  10   4      923.34      960.15     15.25 o
   3  10   4      257.14      199.10      8.93 o
   4  10   4     1386.00     1212.40     30.64 o
   5  10   4      571.83      589.31     30.53 o
   6  10   4        3.43       -8.70      8.70 o
   7  10   4      404.69      474.69     19.44 o
   8  10   4      456.63      480.97     20.73 o
   9  10   4       82.83       60.95     16.14 o
 -10  11   4        0.72        6.87     14.17 o
  -9  11   4       30.40       36.44     11.68 o
  -8  11   4       29.92       23.60     10.09 o
  -7  11   4       87.15      115.76     11.54 o
  -6  11   4       16.93        8.51     11.65 o
  -5  11   4       11.17        9.84      8.26 o
  -4  11   4        2.64       27.81      7.39 o
  -3  11   4       69.83       90.24      7.91 o
  -2  11   4     1269.57     1250.87     19.57 o
  -1  11   4     1209.73     1129.05     17.71 o
   0  11   4      227.10      182.62     11.06 o
   1  11   4      330.18      369.83      9.22 o
   2  11   4       81.24       73.95      9.54 o
   3  11   4       92.16       86.27      7.82 o
   4  11   4        0.64       10.94      8.37 o
   5  11   4       14.57       16.30      8.20 o
   6  11   4      196.04      131.24     11.93 o
   7  11   4      157.89      170.54     14.15 o
   8  11   4       38.32       29.45     11.02 o
   9  11   4        5.23       -3.38     19.61 o
 -10  12   4      147.90      163.99     18.72 o
  -9  12   4      385.13      359.38     26.79 o
  -8  12   4       45.23       18.88     10.25 o
  -7  12   4      360.43      346.65     15.35 o
  -6  12   4      847.30      834.53     28.60 o
  -5  12   4     1182.89     1225.32     31.91 o
  -4  12   4      559.54      507.71     14.81 o
  -3  12   4      571.71      478.67     13.54 o
  -2  12   4      288.60      258.37     10.37 o
  -1  12   4     1021.13     1090.13     16.41 o
   0  12   4     1423.29     1537.41     25.51 o
   1  12   4      512.59      578.03     13.15 o
   2  12   4     1175.90     1214.12     35.66 o
   3  12   4     2206.43     2128.75     32.62 o
   4  12   4     1391.06     1370.30     27.82 o
   5  12   4       29.01       46.43      8.95 o
   6  12   4      301.03      362.05     17.37 o
   7  12   4      320.98      335.00     20.76 o
   8  12   4      316.15      295.84     23.84 o
 -10  13   4       52.62       31.83     14.64 o
  -9  13   4        7.94       49.74     13.13 o
  -8  13   4        5.85      -11.76     11.76 o
  -7  13   4      147.77      137.21     15.50 o
  -6  13   4      380.66      328.20     27.47 o
  -5  13   4        0.22        9.37     11.08 o
  -4  13   4        0.44       -7.31      7.31 o
  -3  13   4        0.95        4.47      6.41 o
  -2  13   4       49.23       44.48      7.21 o
  -1  13   4      491.54      503.47     12.15 o
   0  13   4        9.83       14.37      4.72 o
   1  13   4       33.47       30.70      4.88 o
   2  13   4      175.63      157.52     12.66 o
   3  13   4      109.14      133.89     12.30 o
   4  13   4      404.80      453.42     17.52 o
   5  13   4        2.08        1.14      9.09 o
   6  13   4       36.62       24.29     10.73 o
   7  13   4       19.83       -2.21      9.92 o
   8  13   4       14.99       11.90     10.50 o
  -9  14   4      518.51      532.22     39.28 o
  -8  14   4      387.44      303.12     18.66 o
  -7  14   4       13.20      -11.23     13.30 o
  -6  14   4       11.86        3.36     10.09 o
  -5  14   4       75.96       52.54     11.48 o
  -4  14   4        2.41       -7.35      7.35 o
  -3  14   4      775.00      810.14     18.19 o
  -2  14   4     1683.34     1792.97     25.46 o
  -1  14   4      997.22      990.35     16.60 o
   0  14   4      349.61      353.83     10.32 o
   1  14   4      729.96      784.07     14.23 o
   2  14   4     1521.91     1546.23     29.96 o
   3  14   4      581.83      591.96     20.43 o
   4  14   4      129.16      157.21     12.90 o
   5  14   4      754.61      780.90     23.48 o
   6  14   4      676.62      750.58     24.39 o
   7  14   4      139.11      136.63     13.77 o
   8  14   4      189.16      125.30     14.07 o
  -9  15   4       15.50       12.70     13.43 o
  -8  15   4       13.94       37.82     12.64 o
  -7  15   4       75.46       30.60     25.62 o
  -6  15   4      143.54      108.16     12.69 o
  -5  15   4      129.51       93.53     11.46 o
  -4  15   4       37.26       16.02      7.91 o
  -3  15   4        0.61        3.55      7.42 o
  -2  15   4      236.96      281.12     12.02 o
  -1  15   4       41.87       18.85      6.03 o
   0  15   4        6.00       -3.96      5.76 o
   1  15   4      102.21      137.18      7.49 o
   2  15   4        5.92       11.73      8.82 o
   3  15   4      117.52      105.13     12.08 o
   4  15   4      113.11      143.05     13.02 o
   5  15   4       42.97       17.56      9.45 o
   6  15   4        3.48       10.10      9.99 o
   7  15   4       11.62       10.19     10.63 o
  -9  16   4      268.58      253.40     21.76 o
  -8  16   4      583.03      556.29     28.31 o
  -7  16   4        3.99        2.08     20.24 o
  -6  16   4      604.55      613.58     23.13 o
  -5  16   4      110.27      149.25     14.38 o
  -4  16   4      226.02      229.53     12.27 o
  -3  16   4       36.46       44.47     10.38 o
  -2  16   4      691.04      739.34     23.51 o
  -1  16   4     2046.13     1975.28     29.80 o
   0  16   4      427.56      439.02     12.79 o
   1  16   4      129.01      143.73      7.72 o
   2  16   4      541.70      574.62     20.63 o
   3  16   4      470.85      474.28     19.83 o
   4  16   4      341.85      393.49     18.79 o
   5  16   4      540.06      497.03     21.11 o
   6  16   4      202.52      159.47     12.64 o
   7  16   4      508.04      508.99     22.17 o
  -8  17   4        2.33      -14.88     14.88 o
  -7  17   4        9.42      -11.38     13.44 o
  -6  17   4        5.71       -1.44     10.58 o
  -5  17   4        2.78        7.77     10.13 o
  -4  17   4       57.05       61.62      9.29 o
  -3  17   4      141.05      104.22     21.20 o
  -2  17   4      199.68      238.97     11.02 o
  -1  17   4      180.25      209.60     10.78 o
   0  17   4       25.39       16.78      6.72 o
   1  17   4      106.47       52.82      9.86 o
   2  17   4      693.88      842.45     24.96 o
   3  17   4      529.06      555.70     21.63 o
   4  17   4        9.71        7.73     10.49 o
   5  17   4       28.57       13.27     10.25 o
   6  17   4       45.67       32.69     15.01 o
   7  17   4        1.87       11.30     11.41 o
  -8  18   4      147.54      134.63     17.48 o
  -7  18   4      105.26       96.42     15.30 o
  -6  18   4      103.27      112.65     13.38 o
  -5  18   4      440.41      493.75     20.56 o
  -4  18   4      148.95      202.45     12.64 o
  -3  18   4       22.27        9.41     13.92 o
  -2  18   4     1171.74     1271.60     21.49 o
  -1  18   4      793.73      821.81     19.13 o
   0  18   4        2.96       -9.67      9.67 o
   1  18   4      368.59      383.67     17.70 o
   2  18   4     1627.54     1670.78     34.26 o
   3  18   4      381.17      407.74     19.51 o
   4  18   4      327.12      351.46     18.87 o
   5  18   4      362.72      312.32     18.54 o
   6  18   4      346.31      309.41     19.43 o
  -7  19   4        0.61      -13.97     13.97 o
  -6  19   4        1.33        2.36     10.71 o
  -5  19   4       24.71       27.65     10.92 o
  -4  19   4      281.46      358.49     16.52 o
  -3  19   4        2.45       -2.57      8.46 o
  -2  19   4      180.33      156.88     10.00 o
  -1  19   4      100.17       93.97      9.70 o
   0  19   4      141.69      108.67      9.39 o
   1  19   4       20.27       17.01     10.02 o
   2  19   4        3.15       22.57     11.04 o
   3  19   4       14.51       -1.34     10.32 o
   4  19   4       15.86        3.54     10.27 o
   5  19   4       23.57        3.52     11.48 o
   6  19   4       21.98        9.60     11.60 o
  -6  20   4      251.45      288.92     20.73 o
  -5  20   4      600.53      715.12     24.81 o
  -4  20   4      287.93      344.40     17.94 o
  -3  20   4       37.12       21.83      7.24 o
  -2  20   4       49.24       29.87      8.35 o
  -1  20   4      128.16      126.96     10.82 o
   0  20   4       89.74       93.92     11.57 o
   1  20   4      245.06      245.87     18.47 o
   2  20   4      446.52      383.76     19.29 o
   3  20   4      482.21      464.72     21.39 o
   4  20   4      252.50      216.06     16.53 o
   5  20   4       76.53       59.65     12.34 o
  -6  21   4        4.36       10.33     12.28 o
  -5  21   4        9.74       21.63     11.08 o
  -4  21   4        0.66        4.74      8.82 o
  -3  21   4        0.14       -1.52      7.82 o
  -2  21   4        0.31       -5.38      7.77 o
  -1  21   4       14.66       12.37      7.93 o
   0  21   4       17.62        8.89      9.46 o
   1  21   4        1.17       -4.14     10.02 o
   2  21   4       10.02       13.00     10.11 o
   3  21   4       18.02       23.80     11.30 o
   4  21   4       73.02       65.18     12.53 o
  -5  22   4       55.78       49.02     14.91 o
  -4  22   4       89.09       81.10     13.27 o
  -3  22   4      174.85      147.80     15.20 o
  -2  22   4       17.94       17.85     10.48 o
  -1  22   4        4.41      -17.50     17.50 o
   0  22   4       28.69       -7.09     15.38 o
   1  22   4      300.10      307.07     25.22 o
   2  22   4      164.66      155.54     21.10 o
   3  22   4       62.01       12.04     32.53 o
  -3  23   4       48.57       44.49     12.68 o
  -2  23   4        0.00       -3.65     10.82 o
  -1  23   4        2.49      -18.75     18.75 o
   0  23   4       11.02       -2.89     15.02 o
   1  23   4       37.26       37.09     17.14 o
   2  23   4        1.78      -16.70     16.70 o
 -11   1   5      253.54      266.67     21.32 o
 -10   1   5     1696.83     1848.10     32.02 o
  -9   1   5     1366.63     1373.65     26.68 o
  -8   1   5      950.92      928.48     26.37 o
  -7   1   5      137.77      101.47      9.12 o
  -6   1   5      327.27      250.85     11.47 o
  -5   1   5     1495.23     1583.73     24.06 o
  -4   1   5       60.27       18.52      6.00 o
  -3   1   5      232.59      309.05     61.68 o
  -2   1   5     4077.33     4091.97     50.22 o
  -1   1   5     1593.96     1439.25     29.27 o
   0   1   5       18.42       18.77      5.19 o
   1   1   5     2953.46     3107.72     34.78 o
   2   1   5      440.31      475.94     15.10 o
   3   1   5      254.84      318.55     13.58 o
   4   1   5      999.80      846.12     32.01 o
   5   1   5     2943.54     2957.24     44.10 o
   6   1   5     3199.02     3072.80     48.64 o
   7   1   5     1925.21     2051.35     43.85 o
   8   1   5      215.27      234.15     19.24 o
   9   1   5        1.86       11.54     13.66 o
 -11   2   5        8.65       26.04      9.72 o
 -10   2   5       16.36      176.81     17.67 o
  -9   2   5        4.80      252.55     85.69 o
  -8   2   5        1.25      143.64     45.42 o
  -7   2   5       89.71       65.31     12.01 o
  -6   2   5       20.96        8.49      6.66 o
  -5   2   5        7.51       37.85      8.02 o
  -4   2   5      242.83      214.18     10.02 o
  -3   2   5        0.25        1.77      2.88 o
  -2   2   5     3679.43     4078.98     37.48 o
  -1   2   5     1509.13     1633.58     30.06 o
   0   2   5       64.99      102.19      8.31 o
   1   2   5      259.75      238.62     12.63 o
   2   2   5      478.01      413.47     14.31 o
   3   2   5       50.03       55.10      7.95 o
   4   2   5       11.39       39.44     10.06 o
   5   2   5       53.56      192.64     14.01 o
   6   2   5      315.57      480.37     23.08 o
   7   2   5      409.75      503.77     24.83 o
   8   2   5       25.95       71.18     19.12 o
   9   2   5       34.75       60.97     15.78 o
 -11   3   5       30.44       30.65      9.50 o
 -10   3   5        2.27       26.04     10.54 o
  -9   3   5      515.82      552.94     17.95 o
  -8   3   5      638.63      655.69     18.57 o
  -7   3   5      518.02      503.53     15.69 o
  -6   3   5      397.66      372.38     18.19 o
  -5   3   5      937.37      917.05     18.47 o
  -4   3   5      766.09      847.65     17.15 o
  -3   3   5       73.42       73.77      4.83 o
  -2   3   5      141.53      308.85      9.31 o
  -1   3   5       22.36       45.12      6.10 o
   0   3   5      878.76      879.63     13.81 o
   1   3   5     1221.58     1262.98     26.68 o
   2   3   5      321.55      338.87     13.05 o
   3   3   5      121.28      111.16      7.21 o
   4   3   5     1167.42     1094.90     30.03 o
   5   3   5     1228.01     1145.37     28.26 o
   6   3   5     1041.92     1137.40     26.97 o
   7   3   5      413.42      520.92     24.02 o
   8   3   5      292.27      346.66     24.62 o
   9   3   5       93.38      113.31     17.80 o
 -11   4   5        5.39       14.02     15.12 o
 -10   4   5        0.26       -1.75     13.23 o
  -9   4   5        0.54       38.99     10.44 o
  -8   4   5        0.08       15.94      8.85 o
  -7   4   5       42.36       52.25     12.20 o
  -6   4   5      465.59      494.29     21.08 o
  -5   4   5      104.28       91.56      9.81 o
  -4   4   5       70.28       51.19      7.10 o
  -3   4   5       47.94       86.27      5.89 o
  -2   4   5      750.48      892.14     14.36 o
  -1   4   5        1.90       -2.47      3.87 o
   0   4   5      166.44      119.61      6.23 o
   1   4   5      112.07       80.17      9.50 o
   2   4   5      199.30      325.81     19.70 o
   3   4   5        0.00        5.72      3.57 o
   4   4   5       10.99       31.19      8.85 o
   5   4   5        1.22       37.33     10.80 o
   6   4   5      253.81      246.88     20.66 o
   7   4   5       12.78      109.73     38.39 o
   8   4   5        1.11       86.95     50.54 o
   9   4   5        2.20       44.75     21.55 o
 -11   5   5      189.81      161.57     15.85 o
 -10   5   5      263.38      203.66     20.59 o
  -9   5   5      265.85      259.51     15.33 o
  -8   5   5       71.45       85.99     10.12 o
  -7   5   5     1280.49     1240.18     29.32 o
  -6   5   5     4208.47     4243.42     63.17 o
  -5   5   5     1705.76     1689.73     24.65 o
  -4   5   5     1135.20     1203.47     22.03 o
  -3   5   5     1754.86     1802.93     25.72 o
  -2   5   5      794.99      795.75     27.48 o
  -1   5   5       97.34       89.18      6.14 o
   0   5   5      476.85      445.60      9.96 o
   1   5   5     1703.11     1598.06     19.50 o
   2   5   5     1100.14     1080.35     18.02 o
   3   5   5     1438.52     1531.62     22.70 o
   4   5   5      538.95      562.96     15.21 o
   5   5   5      335.41      288.79     13.15 o
   6   5   5        5.02        6.23      7.14 o
   7   5   5      622.47      615.76     26.06 o
   8   5   5      441.62      490.95     26.09 o
   9   5   5      205.47      183.88     20.89 o
 -11   6   5        8.31       88.50     18.15 o
 -10   6   5       34.58       57.24     24.02 o
  -9   6   5       19.18       13.79     10.44 o
  -8   6   5        2.53       10.03      8.61 o
  -7   6   5       18.21       55.79     11.90 o
  -6   6   5        5.94      146.48     38.38 o
  -5   6   5        1.83       10.98      6.26 o
  -4   6   5       81.10       83.03     10.65 o
  -3   6   5       10.96       19.86      5.24 o
  -2   6   5       80.65      113.51      8.02 o
  -1   6   5      691.61      681.78     11.92 o
   0   6   5      897.74      810.68     11.58 o
   1   6   5      154.27      169.65     10.36 o
   2   6   5     1486.64     1318.18     28.70 o
   3   6   5      268.27      255.90     11.25 o
   4   6   5      461.11      449.74     14.28 o
   5   6   5        5.12        1.71      8.25 o
   6   6   5       33.71       33.63     10.01 o
   7   6   5      157.50      213.96     70.34 o
   8   6   5       20.62       62.58     25.78 o
   9   6   5       15.46       23.64     34.47 o
 -11   7   5      951.35      834.98     38.88 o
 -10   7   5      790.52      849.56     36.73 o
  -9   7   5        6.70        0.57     10.91 o
  -8   7   5      574.07      542.05     30.69 o
  -7   7   5      765.63      753.09     35.24 o
  -6   7   5      915.69      895.40     26.31 o
  -5   7   5     1837.80     1913.73     34.41 o
  -4   7   5     3636.04     3868.33     35.69 o
  -3   7   5      727.79      780.56     18.80 o
  -2   7   5      633.74      707.68     16.57 o
  -1   7   5      713.45      838.21     12.86 o
   0   7   5     1443.87     1438.64     14.83 o
   1   7   5     3391.24     3143.06     23.23 o
   2   7   5      365.49      367.00     11.49 o
   3   7   5      242.39      259.77     10.73 o
   4   7   5      616.03      637.84     17.17 o
   5   7   5      429.75      361.71     14.14 o
   6   7   5       25.76       33.44      9.68 o
   7   7   5      830.51      831.63     25.18 o
   8   7   5      274.37      243.03     20.45 o
   9   7   5      265.41      162.24     19.85 o
 -11   8   5        0.51       96.29     19.16 o
 -10   8   5      123.30      167.21     25.41 o
  -9   8   5        8.02      -11.44     11.44 o
  -8   8   5       38.24       37.41     11.45 o
  -7   8   5       13.90       36.24     15.86 o
  -6   8   5       48.71       37.58     10.02 o
  -5   8   5       74.09      115.19      9.19 o
  -4   8   5       23.52       25.49      5.70 o
  -3   8   5       20.14       17.97      6.37 o
  -2   8   5     1266.50     1305.74     36.73 o
  -1   8   5       94.52      128.34      5.59 o
   0   8   5      727.64      888.62     13.06 o
   1   8   5       59.00       53.54      6.49 o
   2   8   5      520.34      442.40     19.68 o
   3   8   5      332.89      338.90     12.14 o
   4   8   5       92.68      160.38     14.51 o
   5   8   5       81.35       85.53      9.24 o
   6   8   5      274.63      265.03     13.88 o
   7   8   5       70.96      108.42     12.37 o
   8   8   5        9.07       61.48     33.49 o
   9   8   5        9.43       -7.08     15.45 o
 -10   9   5      267.02      299.20     19.41 o
  -9   9   5       82.16       17.23     11.44 o
  -8   9   5      283.23      256.46     16.72 o
  -7   9   5      661.15      586.15     21.97 o
  -6   9   5       27.64       10.98      9.86 o
  -5   9   5      446.23      490.67     16.36 o
  -4   9   5      870.22      983.98     36.97 o
  -3   9   5      200.14      228.10      9.38 o
  -2   9   5      261.07      301.63     17.43 o
  -1   9   5        2.90       -0.51      3.60 o
   0   9   5      658.00      562.95     14.08 o
   1   9   5     2365.32     2222.95     17.91 o
   2   9   5      230.87      208.17      6.88 o
   3   9   5      169.07      215.40     10.49 o
   4   9   5     2692.65     2659.99     50.79 o
   5   9   5       28.84       19.14      7.97 o
   6   9   5        7.13       11.17      9.20 o
   7   9   5      457.63      476.80     19.32 o
   8   9   5      688.77      633.11     55.01 o
   9   9   5       18.19      -18.47     21.52 o
 -10  10   5      139.77      152.28     20.59 o
  -9  10   5        0.01       -6.53     12.80 o
  -8  10   5       67.14       65.82     12.47 o
  -7  10   5      137.03      144.98     16.40 o
  -6  10   5       32.91       11.47     15.03 o
  -5  10   5       37.36       58.08     11.37 o
  -4  10   5        5.10       23.61      6.78 o
  -3  10   5       11.62        5.95      5.90 o
  -2  10   5     1405.75     1397.16     24.09 o
  -1  10   5      276.88      246.93      9.74 o
   0  10   5       32.02       32.20      5.19 o
   1  10   5       16.96       33.58      5.49 o
   2  10   5        9.88       16.87      5.35 o
   3  10   5      366.60      356.77     11.96 o
   4  10   5        1.54       81.44     10.74 o
   5  10   5       11.63       13.66      7.91 o
   6  10   5        1.28        0.70      8.51 o
   7  10   5        0.58        0.34      9.69 o
   8  10   5        7.57       47.79     21.62 o
 -10  11   5        1.44      -12.46     12.46 o
  -9  11   5        2.42      -10.58     11.46 o
  -8  11   5      241.43      251.91     17.05 o
  -7  11   5     1042.22      977.45     32.61 o
  -6  11   5      232.02      200.89     31.11 o
  -5  11   5      818.33      783.07     20.93 o
  -4  11   5      738.17      795.03     17.08 o
  -3  11   5      152.59      170.53     11.19 o
  -2  11   5        7.69       14.55      7.04 o
  -1  11   5      294.46      263.61     10.27 o
   0  11   5     1705.02     1564.29     21.18 o
   1  11   5      718.13      686.77     12.46 o
   2  11   5      428.74      455.04     16.01 o
   3  11   5     1018.50     1098.24     24.79 o
   4  11   5     2150.06     2143.61     35.11 o
   5  11   5       13.89       -7.00     10.80 o
   6  11   5      177.46      161.21     30.06 o
   7  11   5      135.49      135.35     15.04 o
   8  11   5      430.96      433.37     24.26 o
 -10  12   5        9.92        7.02     12.50 o
  -9  12   5       61.40       62.73     13.10 o
  -8  12   5        2.33      -14.05     15.04 o
  -7  12   5       76.54       80.09     13.50 o
  -6  12   5       52.36       91.97     15.85 o
  -5  12   5        0.00       18.85      9.07 o
  -4  12   5        1.09       18.65      6.81 o
  -3  12   5        7.54       13.18      6.64 o
  -2  12   5      157.61      122.66     15.11 o
  -1  12   5       70.89       59.43      7.18 o
   0  12   5       13.13       15.26      5.53 o
   1  12   5       36.61       43.10      5.02 o
   2  12   5      604.95      505.06     18.07 o
   3  12   5        3.11       15.10      9.02 o
   4  12   5        6.90        9.38      9.02 o
   5  12   5       55.79       53.09      9.66 o
   6  12   5      927.27      907.17     26.23 o
   7  12   5        9.51       -0.47     11.18 o
   8  12   5        2.88       -3.32     12.26 o
  -9  13   5      316.64      302.64     24.49 o
  -8  13   5       63.44       54.02     12.25 o
  -7  13   5      895.35      864.08     31.64 o
  -6  13   5     1992.08     1934.95     43.68 o
  -5  13   5      509.00      546.23     16.65 o
  -4  13   5       36.16       35.42      7.23 o
  -3  13   5      872.36      902.99     19.06 o
  -2  13   5     1901.42     1977.56     30.40 o
  -1  13   5     1648.45     1735.55     25.80 o
   0  13   5      262.50      242.82      9.94 o
   1  13   5      258.07      190.26      7.99 o
   2  13   5      403.56      354.78     16.23 o
   3  13   5      518.36      450.06     21.65 o
   4  13   5       27.67       24.21      9.05 o
   5  13   5      295.48      241.09     15.07 o
   6  13   5      263.99      241.49     16.18 o
   7  13   5      507.19      575.63     22.94 o
   8  13   5      128.43      118.40     13.73 o
  -9  14   5       30.78       23.62     12.67 o
  -8  14   5       29.96       29.31     12.72 o
  -7  14   5       10.33        7.26     13.60 o
  -6  14   5      140.68      129.74     18.44 o
  -5  14   5      137.77      125.25     10.25 o
  -4  14   5        9.14        6.87      7.28 o
  -3  14   5       83.04       96.05      9.19 o
  -2  14   5       33.69       37.85      8.58 o
  -1  14   5        9.16       27.93      7.06 o
   0  14   5      493.95      516.36     13.64 o
   1  14   5        6.21        4.81      7.05 o
   2  14   5      191.86      204.06     14.00 o
   3  14   5       56.52       30.73     12.61 o
   4  14   5      185.18      231.86     14.81 o
   5  14   5        1.54       18.74     11.20 o
   6  14   5        4.64       -5.48     10.11 o
   7  14   5       14.95       16.72     11.01 o
  -9  15   5      297.18      253.90     20.71 o
  -8  15   5      847.29      793.47     32.72 o
  -7  15   5      110.68      137.49     28.30 o
  -6  15   5       21.49       26.56     12.32 o
  -5  15   5      282.25      346.04     15.18 o
  -4  15   5      828.23      951.91     21.01 o
  -3  15   5      255.81      268.01     15.29 o
  -2  15   5      588.10      568.60     18.51 o
  -1  15   5     1608.67     1763.27     27.78 o
   0  15   5      526.85      643.28     15.42 o
   1  15   5      139.65      151.45     10.11 o
   2  15   5      207.52      238.85     15.18 o
   3  15   5      219.31      248.17     16.33 o
   4  15   5        1.87       -3.81     10.08 o
   5  15   5     1221.38     1207.10     30.31 o
   6  15   5      227.49      212.99     15.86 o
   7  15   5      438.40      533.67     23.11 o
  -8  16   5        5.74        3.20     12.20 o
  -7  16   5       49.98       42.08     16.68 o
  -6  16   5       76.02       84.36     14.73 o
  -5  16   5       83.22      141.27     11.47 o
  -4  16   5       48.16       54.31      8.97 o
  -3  16   5       14.90       -1.19      7.68 o
  -2  16   5       38.59       73.38      8.52 o
  -1  16   5      166.38      207.32     11.65 o
   0  16   5      167.48      194.93     10.85 o
   1  16   5      186.90      131.22     10.26 o
   2  16   5      496.43      401.00     18.67 o
   3  16   5      184.86      137.52     13.65 o
   4  16   5      187.01      168.08     14.96 o
   5  16   5        1.02       -2.46     14.05 o
   6  16   5        1.64       -9.79      9.79 o
  -8  17   5      275.72      197.62     22.81 o
  -7  17   5      104.74      116.57     16.33 o
  -6  17   5      272.55      315.16     21.55 o
  -5  17   5      594.76      641.83     22.07 o
  -4  17   5       61.92       55.15     11.65 o
  -3  17   5        1.85        3.75      8.61 o
  -2  17   5     1640.23     1779.82     26.94 o
  -1  17   5      789.75      992.80     26.21 o
   0  17   5        4.84       -8.45     11.29 o
   1  17   5        1.58      -10.63     10.63 o
   2  17   5      143.39      154.75     14.22 o
   3  17   5        3.65        8.53     10.17 o
   4  17   5      175.81      198.51     16.55 o
   5  17   5      203.00      194.87     16.28 o
   6  17   5      556.00      624.36     25.72 o
  -7  18   5        9.21       -9.09     13.17 o
  -6  18   5       75.25       75.77     15.19 o
  -5  18   5        0.81       27.92     11.20 o
  -4  18   5       33.01       15.54      9.00 o
  -3  18   5       37.98        5.27      8.56 o
  -2  18   5      247.19      251.53     11.84 o
  -1  18   5      257.18      263.03     12.44 o
   0  18   5       16.23      -11.64     11.64 o
   1  18   5        0.31       -7.97     11.10 o
   2  18   5      162.73      138.74     14.33 o
   3  18   5      441.20      399.09     20.19 o
   4  18   5        5.25       -7.38     10.91 o
   5  18   5        1.10      -12.49     12.49 o
  -7  19   5      230.31      210.16     19.82 o
  -6  19   5      476.29      432.17     24.60 o
  -5  19   5      813.84      738.49     24.58 o
  -4  19   5      232.35      214.64     13.89 o
  -3  19   5       29.84        5.19      7.41 o
  -2  19   5      191.85      164.46     13.35 o
  -1  19   5       20.36       13.10     12.16 o
   0  19   5      166.42      175.28     17.39 o
   1  19   5      415.84      431.74     20.38 o
   2  19   5      469.64      546.35     22.68 o
   3  19   5       66.82      108.94     13.79 o
   4  19   5      485.43      547.98     23.96 o
   5  19   5      198.43      220.49     17.60 o
  -6  20   5       34.81       36.81     13.89 o
  -5  20   5       98.68      105.51     13.66 o
  -4  20   5       26.66       21.04      9.21 o
  -3  20   5        1.66        1.39      7.41 o
  -2  20   5        3.99       -4.32      8.96 o
  -1  20   5       31.98       28.38     12.71 o
   0  20   5       31.00       14.19     12.12 o
   1  20   5       91.87       82.66     12.70 o
   2  20   5        0.06        0.40     11.10 o
   3  20   5        3.16       -4.54     11.09 o
   4  20   5        0.36       -5.62     11.27 o
  -5  21   5      239.57      244.84     16.93 o
  -4  21   5       56.09       42.70      9.69 o
  -3  21   5       54.25       57.97      9.76 o
  -2  21   5       15.74       15.25      9.32 o
  -1  21   5       35.26       33.39     14.31 o
   0  21   5       11.62        7.99     11.54 o
   1  21   5      229.32      224.52     16.55 o
   2  21   5      374.83      438.35     21.75 o
   3  21   5      290.50      326.73     20.00 o
  -4  22   5        2.85        2.35      9.56 o
  -3  22   5        7.13       25.95      9.25 o
  -2  22   5       60.91       62.31     14.45 o
  -1  22   5        0.00      -12.89     12.89 o
   0  22   5        7.90        9.26     12.70 o
   1  22   5        7.05       12.75     11.19 o
   2  22   5       12.48      -10.15     13.74 o
  -1  23   5       62.15       41.49     25.78 o
 -11   0   6      172.11      131.35     18.52 o
 -10   0   6      918.23      828.94     33.46 o
  -9   0   6      242.34      272.00     22.88 o
  -8   0   6      804.82      882.20     31.55 o
  -7   0   6        7.23        7.07     10.70 o
  -6   0   6      895.08     1051.97     31.99 o
  -5   0   6      120.36      108.00     19.18 o
  -4   0   6      511.37      390.55     19.12 o
  -3   0   6     6691.70     7381.84    235.00 o
  -2   0   6    55915.44    65190.75   2056.88 o
  -1   0   6     3478.60     3752.58     59.76 o
   0   0   6      925.56      896.80     29.55 o
   1   0   6      134.32      132.61     13.53 o
   2   0   6     1435.54     1608.20     41.10 o
   3   0   6      124.41       92.36     14.43 o
   4   0   6     2687.40     2690.18     57.57 o
   5   0   6      395.08      332.52     25.34 o
   6   0   6      569.54      692.77     37.50 o
   7   0   6        4.24      -18.65     18.65 o
   8   0   6       90.17       59.87     20.49 o
   9   0   6       44.62       83.77     23.89 o
 -11   1   6       10.64        4.08     10.57 o
 -10   1   6       25.63      179.32     40.82 o
  -9   1   6       56.47       82.22     14.48 o
  -8   1   6      117.50      193.48     22.94 o
  -7   1   6       26.16       21.80      8.02 o
  -6   1   6      458.58      432.17     15.85 o
  -5   1   6      137.55      142.16     10.29 o
  -4   1   6      653.25      688.25     19.71 o
  -3   1   6      173.32      248.45     38.90 o
  -2   1   6     6262.92     7545.08     61.26 o
  -1   1   6      229.40      456.64     15.87 o
   0   1   6      738.52      826.24     17.27 o
   1   1   6      193.23      188.62     11.02 o
   2   1   6      747.76      757.34     20.64 o
   3   1   6      467.07      472.17     17.47 o
   4   1   6       92.98      143.30     26.47 o
   5   1   6        0.07        0.74     14.58 o
   6   1   6     1366.12     1277.86     33.84 o
   7   1   6        1.45      -13.41     13.41 o
   8   1   6        0.66        9.23     13.54 o
   9   1   6       22.09       63.43     16.50 o
 -11   2   6       45.11       12.54     11.51 o
 -10   2   6       11.87       21.24     11.12 o
  -9   2   6      734.79      720.11     21.21 o
  -8   2   6     1429.42     1422.58     27.63 o
  -7   2   6        6.85       19.79      8.36 o
  -6   2   6        5.23       47.45      8.72 o
  -5   2   6      922.42      931.63     23.88 o
  -4   2   6      849.16      823.04     18.71 o
  -3   2   6     3309.58     3775.24     51.37 o
  -2   2   6    12591.54    14165.98     88.27 o
  -1   2   6     2959.41     3515.11     30.41 o
   0   2   6       23.93       30.37      8.28 o
   1   2   6      565.86      564.55     14.42 o
   2   2   6      658.01      717.96     20.19 o
   3   2   6      135.75      179.32     12.70 o
   4   2   6      640.60      670.26     21.69 o
   5   2   6      605.29      534.28     38.59 o
   6   2   6      184.35      271.35     19.26 o
   7   2   6       33.92      -14.08     19.79 o
   8   2   6       55.68       59.52     30.43 o
   9   2   6      223.91      252.80     22.32 o
 -11   3   6       23.05       10.49     18.30 o
 -10   3   6      110.35       83.75     12.81 o
  -8   3   6      148.45      298.17     15.25 o
  -7   3   6       29.20       61.96     11.13 o
  -6   3   6      100.86      149.26     11.23 o
  -5   3   6       44.96       88.52     10.49 o
  -4   3   6      314.19      317.54     12.60 o
  -3   3   6      106.59      117.36     11.35 o
  -2   3   6      378.40      648.67     55.63 o
  -1   3   6       22.00       41.27     11.12 o
   0   3   6      465.72      390.22     11.96 o
   1   3   6     1398.03     1210.98     24.21 o
   2   3   6      531.44      491.35     13.37 o
   3   3   6      730.70      844.10     17.00 o
   4   3   6      710.54      627.72     21.52 o
   5   3   6        7.82       11.45     15.13 o
   6   3   6      620.33      549.49     23.66 o
   7   3   6        1.07        4.41     11.93 o
   8   3   6       10.12       33.99     29.19 o
   9   3   6       85.34      102.05     18.49 o
 -11   4   6        2.45       -7.64     27.74 o
 -10   4   6        2.99       -9.25      9.25 o
  -9   4   6      240.71      282.59     14.73 o
  -8   4   6       58.19       81.68     10.31 o
  -7   4   6     1505.45     1367.97     32.50 o
  -6   4   6      729.40      769.76     19.55 o
  -5   4   6     1486.07     1450.80     24.76 o
  -4   4   6       32.04       69.43      8.16 o
  -3   4   6     1383.12     1607.79     31.09 o
  -2   4   6       26.63       35.89      6.81 o
  -1   4   6     1314.49     1403.55     17.88 o
   0   4   6      127.47      157.26      9.13 o
   1   4   6     2260.60     2294.81     26.78 o
   2   4   6      247.16      299.17     11.55 o
   3   4   6     1280.21     1324.34     38.62 o
   4   4   6       48.01       40.07      9.54 o
   5   4   6      765.81      789.34     22.84 o
   6   4   6       16.58       15.67     11.25 o
   7   4   6      333.11      317.68     20.38 o
   8   4   6      164.52      204.41     39.25 o
   9   4   6      277.43      269.97     23.51 o
 -11   5   6        0.02      -15.24     24.78 o
 -10   5   6       17.61       -9.56     18.64 o
  -9   5   6       54.63       33.24      9.76 o
  -8   5   6        0.96       12.24      8.76 o
  -7   5   6      512.90      500.26     19.19 o
  -6   5   6      392.05      335.88     15.73 o
  -5   5   6       30.41       86.03     18.12 o
  -4   5   6      433.17      344.92     10.11 o
  -3   5   6        2.30       21.56      7.45 o
  -2   5   6        3.62       -6.45      6.45 o
  -1   5   6      538.74      474.67     11.74 o
   0   5   6      549.00      493.50     10.48 o
   1   5   6       97.52       71.36     10.74 o
   2   5   6      449.79      371.32     10.94 o
   3   5   6        1.91       25.99     12.61 o
   4   5   6      266.81      246.33     12.58 o
   5   5   6      198.68      201.67     23.86 o
   6   5   6      211.44      176.26     15.48 o
   7   5   6      188.40      186.27     39.66 o
   8   5   6      135.67      150.21     44.09 o
 -11   6   6      306.21      279.81     19.71 o
 -10   6   6       26.75       14.93     19.46 o
  -9   6   6       60.97       34.69     11.40 o
  -8   6   6      486.74      476.49     26.73 o
  -7   6   6      960.32      896.45     27.06 o
  -6   6   6      919.71      966.64     26.43 o
  -5   6   6     1550.92     1522.95     25.28 o
  -4   6   6      783.16      843.32     29.32 o
  -3   6   6      275.27      284.75     11.54 o
  -2   6   6      362.50      399.50     15.59 o
  -1   6   6      558.56      590.85     11.40 o
   0   6   6      436.57      451.52      9.89 o
   1   6   6     1946.45     2038.49     23.84 o
   2   6   6     1263.43     1308.14     18.16 o
   3   6   6      812.65      835.59     22.42 o
   4   6   6      596.53      681.64     30.26 o
   5   6   6      157.19      208.58     16.97 o
   6   6   6       15.40        8.45     12.78 o
   7   6   6      539.23      530.33     25.43 o
   8   6   6      439.90      454.74     50.07 o
 -10   7   6       46.67       18.45     22.20 o
  -9   7   6       42.87       11.72     12.11 o
  -8   7   6       95.58      106.82     12.30 o
  -7   7   6      135.52      156.29     12.82 o
  -6   7   6       94.24       88.11      9.61 o
  -5   7   6      218.02      165.24     14.25 o
  -4   7   6        5.41       10.86      8.62 o
  -3   7   6        3.38        2.57      6.75 o
  -2   7   6      412.80      447.77     17.98 o
  -1   7   6      712.45      645.56     12.08 o
   0   7   6        9.95       13.46      4.38 o
   1   7   6       12.24        9.98      6.40 o
   2   7   6       54.80       24.06      7.46 o
   3   7   6      230.24      225.21     13.69 o
   4   7   6      462.32      537.92     22.12 o
   5   7   6      158.13      184.39     11.62 o
   6   7   6       48.19       26.14      9.11 o
   7   7   6       29.37       73.72     20.59 o
   8   7   6      110.21      158.79     63.63 o
 -10   8   6       88.60       65.77     13.78 o
  -9   8   6      117.31       32.84     19.50 o
  -8   8   6      691.19      677.25     27.48 o
  -7   8   6      200.48      225.44     12.33 o
  -6   8   6      542.74      462.43     15.71 o
  -5   8   6      997.77     1023.80     35.77 o
  -4   8   6     1284.01     1238.69     33.06 o
  -3   8   6       27.74       28.84      7.13 o
  -2   8   6     2148.39     2170.81     38.27 o
  -1   8   6       43.75       34.18      4.83 o
   0   8   6     2268.88     2238.54     21.92 o
   1   8   6     1278.98     1242.03     16.27 o
   2   8   6      608.02      558.04     24.18 o
   3   8   6       95.04       91.08      8.32 o
   4   8   6     1780.70     1840.36     29.36 o
   5   8   6       11.35       11.03     12.54 o
   6   8   6       96.34       78.69     10.59 o
   7   8   6      345.80      318.73     21.45 o
   8   8   6      412.37      391.98     24.76 o
 -10   9   6        1.21       -5.61     12.79 o
  -9   9   6        0.65       -2.91     13.21 o
  -8   9   6        3.33       67.88     18.79 o
  -7   9   6       18.19       36.33     16.71 o
  -6   9   6      126.18       82.74      9.53 o
  -5   9   6        0.11       16.15      9.80 o
  -4   9   6       54.67       85.29     12.95 o
  -3   9   6        0.44       -6.09      7.20 o
  -2   9   6      828.24      905.11     21.65 o
  -1   9   6        6.96       -1.58      4.00 o
   0   9   6       62.53      107.57      7.95 o
   1   9   6      381.77      420.95      9.95 o
   2   9   6       70.72       57.40      6.80 o
   3   9   6        1.56        2.80      7.30 o
   4   9   6       77.43      168.95     18.48 o
   5   9   6      180.41      201.12     12.50 o
   6   9   6      185.63      148.80     14.62 o
   7   9   6        0.02        7.07     19.18 o
   8   9   6        3.37        0.51     18.49 o
 -10  10   6        7.08      -18.52     18.52 o
  -9  10   6        1.24       -8.61     12.00 o
  -8  10   6      830.08      801.11     28.30 o
  -7  10   6      276.81      318.68     21.36 o
  -6  10   6      152.23      134.01     15.41 o
  -5  10   6     1565.56     1478.75     36.86 o
  -4  10   6     1315.54     1306.82     33.55 o
  -3  10   6       60.99       46.50      8.04 o
  -2  10   6       43.09       50.46      8.28 o
  -1  10   6      172.29      168.06      9.89 o
   0  10   6     1726.38     1785.57     23.70 o
   1  10   6      836.07      805.74     18.85 o
   2  10   6       43.89       19.73      7.78 o
   3  10   6      626.08      546.61     18.65 o
   4  10   6      843.45      871.62     28.64 o
   5  10   6       28.53       23.42     11.03 o
   6  10   6       36.34       23.12     12.60 o
   7  10   6      417.37      344.53     32.55 o
   8  10   6      122.25      121.12     24.39 o
 -10  11   6       18.44       12.23     12.70 o
  -9  11   6        0.74       -2.94     12.28 o
  -8  11   6      144.53      132.71     15.37 o
  -7  11   6      254.26      236.33     17.69 o
  -6  11   6      181.26      173.36     17.59 o
  -5  11   6       47.71       81.19     10.93 o
  -4  11   6      429.73      392.70     16.32 o
  -3  11   6      139.84      121.86     10.68 o
  -2  11   6       43.47       24.22      7.76 o
  -1  11   6       62.14       69.28      7.72 o
   0  11   6      456.92      416.78     12.65 o
   1  11   6       38.48       25.16     10.68 o
   2  11   6      145.89      120.89     10.77 o
   3  11   6       53.94       49.58     10.48 o
   4  11   6      125.19      102.60     11.77 o
   5  11   6      516.05      499.27     23.48 o
   6  11   6      117.18       73.44     13.47 o
   7  11   6        9.49        3.73     11.75 o
  -9  12   6      167.75      153.55     18.76 o
  -8  12   6      129.02      142.81     15.21 o
  -7  12   6     1093.43     1069.43     55.32 o
  -6  12   6      869.05      853.04     37.81 o
  -5  12   6      728.79      765.09     39.28 o
  -4  12   6      148.69      168.96     11.92 o
  -3  12   6      589.98      629.51     19.14 o
  -2  12   6      343.48      359.84     14.78 o
  -1  12   6      884.48      908.02     18.54 o
   0  12   6      166.59      165.53      9.02 o
   1  12   6      567.05      575.08     24.25 o
   2  12   6      329.24      331.99     16.26 o
   3  12   6      701.42      726.49     22.39 o
   4  12   6       57.73       60.71     10.47 o
   5  12   6      389.76      431.82     19.38 o
   6  12   6      188.23      152.79     13.86 o
   7  12   6      335.05      314.49     22.13 o
  -9  13   6      102.51       98.26     15.30 o
  -8  13   6       41.01       37.90     12.60 o
  -7  13   6       64.37       98.22     16.74 o
  -6  13   6        6.55       23.54     13.44 o
  -5  13   6        8.59        5.84      8.92 o
  -4  13   6        4.82        0.50      8.47 o
  -3  13   6       22.43       22.42      9.27 o
  -2  13   6        9.53        5.69      7.40 o
  -1  13   6       21.15       38.58      7.24 o
   0  13   6       22.16       10.48      6.17 o
   1  13   6      223.53      212.25     20.70 o
   2  13   6      514.24      458.12     18.93 o
   3  13   6      335.84      303.30     16.29 o
   4  13   6       75.54       65.60     11.28 o
   5  13   6      122.01      120.22     13.98 o
   6  13   6       13.33        0.07     10.08 o
   7  13   6        0.24       -4.45     10.76 o
  -9  14   6      587.05      533.06     33.58 o
  -8  14   6      319.39      301.33     26.19 o
  -7  14   6      146.93      173.83     19.06 o
  -6  14   6       21.50       20.42     12.60 o
  -5  14   6       25.38       15.68      9.37 o
  -4  14   6      365.26      344.09     15.84 o
  -3  14   6      790.72      795.83     22.00 o
  -2  14   6     1031.76     1013.10     20.76 o
  -1  14   6      791.28      867.74     23.61 o
   0  14   6      265.29      273.10     14.60 o
   1  14   6       97.42      101.41     14.60 o
   2  14   6        4.20       21.77     10.11 o
   3  14   6       18.16       22.75     11.29 o
   4  14   6      614.11      672.31     23.48 o
   5  14   6      975.03     1079.46     29.50 o
   6  14   6      206.32      213.82     16.07 o
  -8  15   6      210.90      216.43     19.62 o
  -7  15   6       79.34       89.65     16.04 o
  -6  15   6       45.49       22.04     14.88 o
  -5  15   6        6.16       -3.99      9.77 o
  -4  15   6        8.15        3.14      8.92 o
  -3  15   6       92.85       69.29     10.18 o
  -2  15   6       87.67      154.26     14.19 o
  -1  15   6        8.89       28.89      7.99 o
   0  15   6       24.65        3.93      9.46 o
   1  15   6      120.93      109.45     14.98 o
   2  15   6       76.26       84.36     11.89 o
   3  15   6      153.56      115.51     12.98 o
   4  15   6        3.85       -2.87     13.43 o
   5  15   6       59.37       56.08     12.40 o
   6  15   6       13.66        7.55     11.10 o
  -8  16   6      371.09      363.35     25.08 o
  -7  16   6       15.68        3.56     14.43 o
  -6  16   6        8.06        3.92     14.12 o
  -5  16   6       79.30       58.73     10.89 o
  -4  16   6       53.96       43.51      9.63 o
  -3  16   6      270.05      344.94     28.97 o
  -2  16   6     2442.42     2739.58     34.13 o
  -1  16   6      599.54      727.23     19.76 o
   0  16   6        8.21       -2.25      9.46 o
   1  16   6        3.75        0.45     12.58 o
   2  16   6       39.17       19.77     10.56 o
   3  16   6        2.47       -4.60     11.04 o
   4  16   6      491.05      534.64     23.11 o
   5  16   6      369.73      331.71     25.65 o
  -7  17   6      169.86      158.50     18.55 o
  -6  17   6      112.07      125.81     16.92 o
  -5  17   6      208.09      207.89     15.30 o
  -4  17   6        8.37      -12.09     14.00 o
  -3  17   6       57.06       65.26     11.07 o
  -1  17   6       42.53       48.58     15.74 o
   0  17   6      108.43       54.56     10.75 o
   1  17   6       68.69       33.44     13.21 o
   2  17   6      159.19       78.91     12.17 o
   3  17   6        0.03       -6.67     10.98 o
   4  17   6       16.22        1.65     11.03 o
   5  17   6        3.59      -12.38     12.38 o
  -7  18   6      109.11      117.14     20.72 o
  -6  18   6      283.43      316.01     22.33 o
  -5  18   6      404.11      443.91     20.03 o
  -4  18   6       36.38       41.13     17.14 o
  -3  18   6      457.56      551.48     17.63 o
  -2  18   6      996.87     1130.89     35.93 o
  -1  18   6      174.18      217.07     23.82 o
   0  18   6       45.56       23.01     13.10 o
   1  18   6      236.71      176.67     18.53 o
   2  18   6       54.85       31.38     11.24 o
   3  18   6      180.80      188.35     16.61 o
   4  18   6      333.61      295.21     19.25 o
  -6  19   6       31.61       41.64     14.87 o
  -5  19   6      110.94      107.64     13.77 o
  -4  19   6       59.95        0.48     16.59 o
  -3  19   6       50.58       72.03      9.72 o
  -2  19   6      179.09      211.58     15.50 o
  -1  19   6       58.43       67.19     14.57 o
   0  19   6       19.80       -4.64     12.89 o
   1  19   6       82.97      112.24     25.02 o
   2  19   6       20.73        2.49     11.04 o
   3  19   6       70.62       56.22     13.17 o
   4  19   6        2.79       -7.14     12.07 o
  -5  20   6      271.33      268.14     17.39 o
  -4  20   6      116.60      138.55     13.50 o
  -3  20   6      320.64      416.79     16.37 o
  -2  20   6      303.37      381.46     24.27 o
  -1  20   6       61.32       54.51     14.36 o
   0  20   6      123.38      110.25     16.68 o
   1  20   6      574.41      540.19     28.56 o
   2  20   6      418.61      445.21     22.41 o
   3  20   6      147.29      152.44     15.85 o
  -4  21   6        3.40       -2.59      9.57 o
  -3  21   6       21.16       19.04     19.69 o
  -2  21   6        3.83        4.61     12.57 o
  -1  21   6       38.46       40.97     13.70 o
   0  21   6        0.17       12.94     12.99 o
   1  21   6       29.07       44.78     14.52 o
 -11   1   7     1093.08     1232.41     30.36 o
 -10   1   7      883.94      919.67     25.72 o
  -9   1   7      719.30      708.07     22.18 o
  -8   1   7      202.51      191.88     13.20 o
  -7   1   7       12.33       -3.73      8.89 o
  -6   1   7      231.50      242.18     13.07 o
  -5   1   7      621.33      702.89     19.04 o
  -4   1   7       56.22       50.77      9.30 o
  -3   1   7     2134.75     2204.19     43.15 o
  -2   1   7     3114.04     3031.39     26.45 o
  -1   1   7       12.65       38.09      9.24 o
   0   1   7       26.77       29.86      6.74 o
   1   1   7      744.08      740.78     21.21 o
   2   1   7      100.72       88.29     10.03 o
   3   1   7      276.14      210.90     13.81 o
   4   1   7      533.14      504.94     21.88 o
   5   1   7      647.59      599.53     42.36 o
   6   1   7      452.38      554.51     24.52 o
   7   1   7      185.40      155.22     16.58 o
   8   1   7       67.95       58.35     15.05 o
 -10   2   7      150.90      247.49     42.09 o
  -9   2   7       39.95       67.71     21.27 o
  -8   2   7        0.88       14.08     13.13 o
  -7   2   7        1.38       -0.58      8.74 o
  -6   2   7       41.08       47.26      9.27 o
  -5   2   7        0.07       38.48     10.02 o
  -4   2   7        1.04       -7.85      7.85 o
  -3   2   7     1087.97     1245.79     23.74 o
  -2   2   7     1102.26     1205.41     48.93 o
  -1   2   7      154.89      186.23      9.57 o
   0   2   7        8.01        6.07      6.14 o
   1   2   7       54.36      130.15     13.63 o
   2   2   7      184.53      169.98     11.97 o
   3   2   7       97.52       86.31     11.03 o
   4   2   7       88.66       49.67     11.01 o
   5   2   7      326.37      258.75     40.86 o
   6   2   7      545.12      518.80     33.18 o
   7   2   7        1.35      -12.73     12.73 o
   8   2   7      162.83      147.68     18.03 o
 -10   3   7      137.67      164.31     13.76 o
  -9   3   7      283.91      267.89     15.41 o
  -8   3   7      156.08      135.19     11.71 o
  -7   3   7       68.34       95.47     10.63 o
  -6   3   7      243.81      289.34     13.87 o
  -5   3   7      890.04      935.32     22.40 o
  -4   3   7      319.71      284.66     12.90 o
  -3   3   7      269.13      235.81     12.93 o
  -2   3   7      702.36      750.36     28.06 o
  -1   3   7     1369.16     1494.87     25.94 o
   0   3   7      724.10      799.57     18.06 o
   1   3   7     1482.20     1524.76     24.43 o
   2   3   7     1073.34     1068.95     20.69 o
   3   3   7      827.44      861.09     30.73 o
   4   3   7      442.84      413.84     18.73 o
   5   3   7      637.91      618.13     29.97 o
   6   3   7      196.42      169.56     27.03 o
   7   3   7      109.65       78.82     20.28 o
   8   3   7       97.39      113.64     21.17 o
 -10   4   7       34.66       43.35     15.54 o
  -9   4   7       36.05       11.60      9.44 o
  -8   4   7       34.93       14.75     11.76 o
  -7   4   7      287.00      278.48     15.24 o
  -6   4   7       85.79       96.83     10.45 o
  -5   4   7        4.84       34.46      8.83 o
  -4   4   7       34.27       37.62      8.78 o
  -3   4   7      142.20      143.49      8.28 o
  -2   4   7        6.83       22.01      9.96 o
  -1   4   7        3.41       17.48      6.20 o
   0   4   7        0.00       27.08      9.35 o
   1   4   7      528.19      460.05     18.17 o
   2   4   7      217.62      230.74     14.39 o
   3   4   7        6.39       24.98      9.45 o
   4   4   7      113.88       95.23     12.16 o
   5   4   7        0.11       -0.77     18.85 o
   6   4   7       18.66       17.16     11.52 o
   7   4   7       50.44       30.79     12.97 o
   8   4   7       49.37       53.03     38.90 o
 -10   5   7       53.99       34.61     17.53 o
  -9   5   7        6.57       -7.56      9.49 o
  -8   5   7      191.92      166.99     16.76 o
  -7   5   7      559.10      624.30     19.56 o
  -6   5   7      370.52      389.36     15.48 o
  -5   5   7      558.43      531.11     16.96 o
  -4   5   7     1103.59      957.26     23.13 o
  -3   5   7      111.35      111.93      8.76 o
  -2   5   7      427.58      438.78     15.32 o
  -1   5   7     1196.94     1314.60     19.13 o
   0   5   7     2224.25     2363.01     26.78 o
   1   5   7     1595.90     1701.31     24.99 o
   2   5   7     2209.17     2186.31     57.21 o
   3   5   7      823.01      825.85     23.82 o
   4   5   7      573.80      537.81     20.92 o
   5   5   7       18.27       23.40     15.79 o
   6   5   7      225.45      171.22     16.17 o
   7   5   7      295.69      287.82     20.76 o
   8   5   7      159.97      275.16    100.04 o
 -10   6   7       28.91        3.32     12.10 o
  -9   6   7        5.66       -7.50     12.02 o
  -8   6   7       30.55       32.49     13.63 o
  -7   6   7        3.40       18.44     10.00 o
  -6   6   7        0.01        5.87      8.49 o
  -5   6   7      178.53      206.97     12.58 o
  -4   6   7        0.12       21.15     13.01 o
  -3   6   7       16.41       21.61      7.12 o
  -2   6   7      134.93      125.23      7.98 o
  -1   6   7        5.98       13.91      5.49 o
   0   6   7        3.54       24.65      8.20 o
   1   6   7        7.49       29.47     10.32 o
   2   6   7       68.67      121.21     11.56 o
   3   6   7        6.05       19.29      8.71 o
   4   6   7        8.96       36.72     10.85 o
   5   6   7      144.85       94.38     12.54 o
   6   6   7      124.37      138.53     34.51 o
   7   6   7      186.26      191.55     43.44 o
 -10   7   7        1.09       -9.07     12.47 o
  -9   7   7       24.28        6.04     12.03 o
  -8   7   7      345.66      341.43     20.13 o
  -7   7   7       93.56      111.94     12.54 o
  -6   7   7      223.00      192.38     14.09 o
  -5   7   7      865.85      795.55     29.73 o
  -4   7   7      701.80      667.25     26.43 o
  -3   7   7      187.77      208.15     11.63 o
  -2   7   7      828.40      904.20     16.51 o
  -1   7   7      118.93      133.06      7.81 o
   0   7   7     1442.13     1506.20     18.61 o
   1   7   7     1156.13     1180.88     18.01 o
   2   7   7     1085.84      995.27     24.11 o
   3   7   7      402.93      349.95     16.48 o
   4   7   7      677.10      652.83     23.19 o
   5   7   7        2.32       -3.94      7.81 o
   6   7   7      348.58      433.13     37.61 o
   7   7   7      314.14      356.06     22.55 o
 -10   8   7       15.41        1.38     12.04 o
  -9   8   7       92.82       67.85     13.63 o
  -8   8   7       66.08      136.15     25.20 o
  -7   8   7       11.08       13.40      8.76 o
  -6   8   7        3.63       -6.88      8.20 o
  -5   8   7       17.40       28.61     24.54 o
  -4   8   7      182.64      169.25     31.48 o
  -3   8   7       57.36       57.87      8.68 o
  -2   8   7       73.70       65.33     10.41 o
  -1   8   7      268.14      271.78      8.96 o
   0   8   7       62.58       84.66     10.92 o
   1   8   7        0.41       16.25      9.33 o
   2   8   7      109.69       81.30      9.64 o
   3   8   7       60.03       74.18     10.86 o
   4   8   7      167.54      183.79     14.53 o
   5   8   7       95.35       65.70     11.46 o
   6   8   7      388.92      322.44     30.60 o
   7   8   7       33.18       28.72     21.72 o
 -10   9   7       68.28       37.42     13.50 o
  -9   9   7       71.84       41.91     13.32 o
  -8   9   7      746.27      705.93     27.16 o
  -7   9   7        3.30      -11.92     11.92 o
  -6   9   7        3.30       10.73      8.31 o
  -5   9   7     1522.98     1456.63     39.09 o
  -4   9   7      807.87      821.26     28.72 o
  -3   9   7      173.07      193.28     12.05 o
  -2   9   7       34.25       34.62      9.99 o
  -1   9   7      146.55      153.47      9.71 o
   0   9   7     1379.95     1490.62     30.53 o
   1   9   7      887.90      897.57     27.60 o
   2   9   7       49.34       43.94     11.37 o
   3   9   7     1331.31     1149.23     46.71 o
   4   9   7      220.12      221.03     21.77 o
   5   9   7        6.51       10.27     10.25 o
   6   9   7      350.24      393.00     33.17 o
   7   9   7      816.94      834.10     47.88 o
  -9  10   7       43.78       53.36     13.39 o
  -8  10   7       31.52       82.39     14.98 o
  -7  10   7       32.48       29.41     11.90 o
  -6  10   7        0.00        6.25     12.25 o
  -5  10   7        1.11       49.33     34.48 o
  -4  10   7      301.98      296.72     17.65 o
  -3  10   7       96.29      102.25     10.33 o
  -2  10   7      474.75      429.53     15.62 o
  -1  10   7       89.24       61.79      8.13 o
   0  10   7      121.00      154.84      9.61 o
   1  10   7        3.68       29.01     11.35 o
   2  10   7      624.48      616.16     45.09 o
   3  10   7       31.64       42.94     19.35 o
   4  10   7       10.52       16.71     11.36 o
   5  10   7        0.02        6.66     10.19 o
   6  10   7      101.87      100.14     22.32 o
   7  10   7       28.45       63.37     23.71 o
  -9  11   7       50.96       27.43     12.54 o
  -8  11   7      330.24      309.10     20.64 o
  -7  11   7      260.82      296.61     22.14 o
  -6  11   7      379.64      434.03     27.87 o
  -5  11   7      845.97      869.07     31.13 o
  -4  11   7      160.17      162.31     13.69 o
  -3  11   7      192.62      199.92     14.22 o
  -2  11   7       52.88       64.85      9.08 o
  -1  11   7      689.34      771.16     18.05 o
   0  11   7      331.78      386.98     16.77 o
   1  11   7      943.15      908.07     38.23 o
   2  11   7      462.53      434.00     21.98 o
   3  11   7     1262.43     1256.12     36.52 o
   4  11   7       16.55       13.82     11.20 o
   5  11   7      228.03      270.56     23.31 o
   6  11   7      196.83      187.65     17.64 o
  -9  12   7        0.54      -11.24     12.75 o
  -8  12   7      408.83      348.97     21.49 o
  -7  12   7       26.61       30.13     16.64 o
  -6  12   7       14.07       14.97     16.37 o
  -5  12   7        0.41       11.65     12.16 o
  -4  12   7        9.19       26.06      9.49 o
  -3  12   7     1331.81     1292.55     27.42 o
  -2  12   7      213.86      186.05     11.19 o
  -1  12   7      116.97       94.80      8.92 o
   0  12   7      192.26      193.08     13.68 o
   1  12   7       88.76       94.26     15.08 o
   2  12   7       48.27       43.35     18.01 o
   3  12   7      187.95      247.04     19.68 o
   4  12   7        0.01        1.43      9.95 o
   5  12   7      443.00      291.70     17.54 o
   6  12   7       11.82       14.91     10.24 o
  -8  13   7      102.38       84.16     15.06 o
  -7  13   7      113.67       91.16     17.54 o
  -6  13   7       27.67       35.50     13.60 o
  -5  13   7       51.34       54.27     12.89 o
  -4  13   7      646.73      633.84     20.57 o
  -3  13   7      350.09      373.91     16.73 o
  -2  13   7      397.09      325.63     14.88 o
  -1  13   7      347.15      369.72     13.65 o
   0  13   7      837.57      908.09     24.85 o
   1  13   7      685.36      750.30     29.70 o
   2  13   7      738.65      719.63     29.82 o
   3  13   7      167.75      162.01     15.05 o
   4  13   7      317.90      357.16     19.30 o
   5  13   7      139.20      166.81     16.81 o
   6  13   7      268.25      266.82     17.76 o
  -8  14   7        7.76       20.11     12.41 o
  -7  14   7      335.98      287.66     23.01 o
  -6  14   7      267.87      199.76     19.11 o
  -5  14   7       34.68       30.23     12.08 o
  -4  14   7       36.62       47.08     10.50 o
  -3  14   7        3.81        4.96     13.29 o
  -2  14   7       36.05       26.80     17.12 o
  -1  14   7      192.64      160.77     13.29 o
   0  14   7       44.03       31.41     10.28 o
   1  14   7      356.33      272.80     20.83 o
   2  14   7      431.15      442.54     25.34 o
   3  14   7       16.50       -5.22     11.25 o
   4  14   7        0.00       26.11     11.58 o
   5  14   7       17.15       19.63     10.83 o
  -7  15   7      213.52      200.19     20.74 o
  -6  15   7       32.92       26.68     15.85 o
  -5  15   7       16.26       -3.67     12.72 o
  -4  15   7      163.24      161.30     13.04 o
  -3  15   7      342.56      339.31     23.45 o
  -2  15   7     1677.48     1690.67     36.22 o
  -1  15   7      116.14       94.10     11.93 o
   0  15   7      295.46      310.12     16.18 o
   1  15   7      437.36      456.95     25.57 o
   2  15   7      653.53      659.24     29.97 o
   3  15   7       11.53        7.85     10.92 o
   4  15   7      724.09      645.76     32.05 o
   5  15   7      201.16      177.77     16.27 o
  -7  16   7        0.76       -7.55     14.09 o
  -6  16   7       32.12       10.05     13.18 o
  -5  16   7       55.85       28.04     12.48 o
  -4  16   7        5.18       -1.16      9.73 o
  -3  16   7      175.06      217.98     12.91 o
  -2  16   7      175.67      256.86     17.46 o
  -1  16   7      127.93      106.72     17.10 o
   0  16   7       24.03       17.02     10.53 o
   1  16   7      165.57      236.91     20.89 o
   2  16   7       67.00       78.69     15.78 o
   3  16   7      179.37      149.20     15.31 o
   4  16   7        4.89        5.43     12.18 o
  -6  17   7        8.57        2.88     13.49 o
  -5  17   7      189.23      188.19     26.25 o
  -4  17   7       13.64        8.44     10.47 o
  -3  17   7      575.81      634.54     26.40 o
  -2  17   7      722.75      768.90     30.17 o
  -1  17   7      103.12       97.82     16.06 o
   0  17   7      113.72      122.74     12.45 o
   1  17   7      700.18      798.54     39.33 o
   2  17   7      268.39      302.42     23.33 o
   3  17   7      364.70      395.37     21.32 o
   4  17   7      245.52      201.57     17.33 o
  -6  18   7       65.34       68.62     16.08 o
  -5  18   7      138.67      126.12     17.08 o
  -4  18   7        1.31      -17.86     17.86 o
  -3  18   7      440.87      486.17     17.71 o
  -2  18   7       17.33       43.87     12.49 o
  -1  18   7       58.01       28.93     10.82 o
   0  18   7        6.01      -14.51     14.51 o
   1  18   7       41.90       70.48     29.80 o
   2  18   7      371.42      352.92     25.22 o
   3  18   7       15.37       13.54     12.03 o
  -5  19   7      131.98      153.43     17.63 o
  -4  19   7        1.30       -9.34      9.34 o
  -3  19   7      499.92      511.27     21.99 o
  -2  19   7      131.56      125.92     18.52 o
  -1  19   7       58.56       19.82     14.23 o
   0  19   7      103.28      114.78     17.27 o
   1  19   7      766.05      743.55     45.09 o
   2  19   7      163.47      147.60     19.37 o
  -3  20   7       10.29       15.30     13.67 o
  -2  20   7      191.05      151.13     18.81 o
  -1  20   7       30.17        9.93     13.34 o
   0  20   7       22.54       27.18     14.22 o
   1  20   7        0.55       27.53     15.88 o
 -10   0   8      318.75      365.67     50.35 o
  -9   0   8      941.95      830.85     35.44 o
  -8   0   8        7.96      -14.96     14.96 o
  -7   0   8      401.12      383.28     24.48 o
  -6   0   8      203.17      208.48     19.37 o
  -5   0   8       69.67      100.19     15.26 o
  -4   0   8      860.30      800.95     29.51 o
  -3   0   8     2555.57     2708.31     51.14 o
  -2   0   8      544.28      507.03     18.23 o
  -1   0   8      489.25      514.95     21.62 o
   0   0   8      284.38      420.71     19.45 o
   1   0   8      189.94      254.23     21.36 o
   2   0   8       25.62        9.35     12.22 o
   3   0   8     1408.67     1402.06     46.60 o
   4   0   8     1247.51     1343.47     47.77 o
   5   0   8     1292.21     1415.19     51.50 o
   6   0   8     1075.57     1199.05     49.38 o
   7   0   8      263.37      243.73     27.76 o
 -10   1   8        2.44      143.10     58.24 o
  -9   1   8        5.16      174.59     57.45 o
  -8   1   8        4.85       -6.17     10.68 o
  -7   1   8       36.05       64.74     10.97 o
  -6   1   8      153.90      119.76     12.00 o
  -5   1   8       84.66       52.98      9.81 o
  -4   1   8        7.63       31.09      9.81 o
  -3   1   8     2056.91     2334.60     39.58 o
  -2   1   8        2.22        8.57      9.37 o
  -1   1   8       85.49       64.60      7.88 o
   0   1   8      101.18      131.07     10.84 o
   1   1   8      628.71      582.45     20.67 o
   2   1   8      315.37      241.06     18.69 o
   3   1   8        5.07       51.67     11.93 o
   4   1   8       19.35      116.05     15.47 o
   5   1   8      501.30      651.01     26.69 o
   6   1   8       97.55      221.66     19.49 o
   7   1   8        6.52        9.59     12.56 o
 -10   2   8      428.35      432.92     19.88 o
  -9   2   8      503.73      465.04     19.68 o
  -8   2   8       98.90      107.66     20.94 o
  -7   2   8      152.99      154.49     12.74 o
  -6   2   8      438.74      464.64     17.80 o
  -5   2   8       26.37       23.60      9.27 o
  -4   2   8       17.55       15.71     12.16 o
  -3   2   8      458.33      469.70     29.96 o
  -2   2   8      134.80       95.95      9.95 o
  -1   2   8       21.46       20.14      7.14 o
   0   2   8     1207.10     1212.04     24.30 o
   1   2   8      637.34      626.40     18.01 o
   2   2   8       21.13       18.29      9.15 o
   3   2   8      173.67      206.52     15.00 o
   4   2   8     1944.67     1826.38     38.54 o
   5   2   8     1919.40     1932.99     41.67 o
   6   2   8      520.45      630.72     37.15 o
   7   2   8       16.46       22.31     12.48 o
 -10   3   8       19.35       67.90     18.42 o
  -9   3   8       38.10       72.20     18.24 o
  -8   3   8      323.15      344.56     30.84 o
  -7   3   8      242.39      176.19     13.42 o
  -6   3   8       15.80      125.73     19.89 o
  -5   3   8        8.48       -1.15      8.92 o
  -4   3   8      487.62      536.84     18.07 o
  -3   3   8      364.98      338.59     22.11 o
  -2   3   8      117.32      172.85     13.51 o
  -1   3   8      111.04      136.51      8.39 o
   0   3   8       95.13       98.41      9.90 o
   1   3   8        2.55        4.01      7.23 o
   2   3   8      133.26      156.13     13.32 o
   3   3   8      109.86      159.01     15.01 o
   4   3   8       34.87       89.78     17.90 o
   5   3   8      114.22      163.94     21.06 o
   6   3   8      105.93      136.20     16.75 o
   7   3   8        0.51       19.54     13.55 o
 -10   4   8      443.27      388.24     23.24 o
  -9   4   8       14.17       13.36     10.26 o
  -8   4   8      815.69      832.38     24.39 o
  -7   4   8      354.55      390.23     17.12 o
  -6   4   8     1413.03     1472.52     31.73 o
  -5   4   8       94.94      107.30     11.71 o
  -4   4   8      429.87      434.44     16.56 o
  -3   4   8      198.80      191.61     21.56 o
  -2   4   8      564.74      574.86     22.04 o
  -1   4   8      189.19      194.98      8.74 o
   0   4   8      632.87      555.57     16.88 o
   1   4   8       40.21       25.87      7.25 o
   2   4   8      814.52      779.31     29.73 o
   3   4   8      495.74      504.93     20.72 o
   4   4   8      434.10      395.20     19.75 o
   5   4   8       75.24       74.25     12.53 o
   6   4   8      637.79      681.24     27.84 o
   7   4   8      373.79      390.51     23.58 o
 -10   5   8        0.21       42.49     15.22 o
  -9   5   8        2.95       -7.52     10.46 o
  -8   5   8        8.84       30.76     15.75 o
  -7   5   8       94.43      163.19     15.07 o
  -6   5   8       83.06      198.45     23.37 o
  -5   5   8       81.67      112.66     11.81 o
  -4   5   8       30.34       56.20     10.16 o
  -3   5   8      422.37      438.63     22.72 o
  -2   5   8      302.72      300.00     15.51 o
  -1   5   8      201.22      188.85     10.98 o
   0   5   8      232.15      196.07     11.50 o
   1   5   8       79.80       63.90      9.81 o
   2   5   8        0.00       16.99      8.87 o
   3   5   8      230.99      208.91     14.89 o
   4   5   8       17.02       44.78     11.31 o
   5   5   8       19.81        6.12     10.15 o
   6   5   8      177.03      205.01     18.61 o
   7   5   8       39.47      110.19     44.80 o
  -9   6   8       66.44       48.31     14.00 o
  -8   6   8      677.41      586.03     29.90 o
  -7   6   8      798.99      827.83     23.92 o
  -6   6   8      820.83      954.50     24.24 o
  -5   6   8      774.82      907.68     27.68 o
  -4   6   8      698.40      811.71     29.75 o
  -3   6   8      268.93      330.91     20.28 o
  -2   6   8      133.85      172.92     15.02 o
  -1   6   8      246.60      265.47     10.99 o
   0   6   8     1382.53     1327.52     20.81 o
   1   6   8      865.63      832.02     23.76 o
   2   6   8       99.11      137.48     12.52 o
   3   6   8      278.83      267.92     16.11 o
   4   6   8      257.08      219.93     16.04 o
   5   6   8       23.65       19.89     10.49 o
   6   6   8      136.10      171.60     17.21 o
  -9   7   8        1.86       35.01     18.27 o
  -8   7   8        7.12       31.09     17.71 o
  -7   7   8       14.02       33.77     11.24 o
  -6   7   8      204.45      236.60     15.38 o
  -5   7   8       30.16      159.79     49.28 o
  -4   7   8       46.40       39.36     28.42 o
  -3   7   8       18.77       51.43     18.74 o
  -2   7   8      213.59      169.02      8.43 o
  -1   7   8        3.37       19.35      9.16 o
   0   7   8        9.09       23.39      6.48 o
   1   7   8      206.59      231.43     12.09 o
   2   7   8     1033.27      894.86     40.96 o
   3   7   8      134.71      153.02     23.74 o
   4   7   8        1.70        4.12     15.23 o
   5   7   8       34.37       39.87     17.33 o
   6   7   8       15.13       14.31     17.11 o
  -9   8   8      422.11      364.56     25.66 o
  -8   8   8      148.86      107.48     15.02 o
  -7   8   8      157.73      111.08     14.29 o
  -6   8   8      186.93      225.96     20.12 o
  -5   8   8     1678.42     1835.93     68.23 o
  -4   8   8       33.02       52.97     14.61 o
  -3   8   8      529.19      576.01     32.83 o
  -2   8   8       10.86       11.34      8.31 o
  -1   8   8      931.88      925.56     20.11 o
   0   8   8      714.50      677.83     36.89 o
   1   8   8      411.53      415.46     22.19 o
   2   8   8      148.87      181.96     16.60 o
   3   8   8     1559.75     1539.38     55.25 o
   4   8   8        9.60        0.47     15.91 o
   5   8   8       15.59       32.28     18.06 o
   6   8   8      308.87      298.24     30.81 o
  -9   9   8       29.73       70.48     15.58 o
  -8   9   8       38.32       36.84     13.71 o
  -7   9   8        0.56      -13.25     13.25 o
  -6   9   8        2.25        0.36     12.66 o
  -5   9   8        1.91       94.65     51.54 o
  -4   9   8       54.16       31.69     12.22 o
  -3   9   8      784.80      729.70     55.04 o
  -2   9   8       22.74       18.38      7.45 o
  -1   9   8       21.48       48.56      8.49 o
   0   9   8       46.78       72.52     14.09 o
   1   9   8       73.15       61.88     18.28 o
   2   9   8       19.86       14.48     11.40 o
   3   9   8       10.21       45.77     34.33 o
   4   9   8        0.04       -4.72     16.36 o
   5   9   8      138.52      174.50     26.53 o
   6   9   8       60.33       75.28     22.52 o
  -9  10   8      197.45      190.80     22.55 o
  -8  10   8      327.85      277.85     22.10 o
  -7  10   8       53.42       31.73     12.58 o
  -6  10   8      185.42      146.18     17.69 o
  -5  10   8      464.45      441.73     24.76 o
  -4  10   8       95.06       97.91     14.77 o
  -3  10   8       65.29       88.71     14.12 o
  -2  10   8        7.37        8.08      7.54 o
  -1  10   8      391.74      342.24     13.59 o
   0  10   8      925.89      807.58     29.13 o
   1  10   8      233.56      261.60     26.44 o
   2  10   8      416.20      483.83     24.13 o
   3  10   8      865.55      897.66     32.22 o
   4  10   8       61.10       40.50     13.65 o
   5  10   8       39.79       58.65     20.56 o
   6  10   8      406.58      413.73     35.90 o
  -8  11   8       51.92       98.70     16.69 o
  -7  11   8      116.86       99.49     15.44 o
  -6  11   8        1.88        9.53     13.59 o
  -5  11   8       91.02       70.18     14.53 o
  -4  11   8      126.65      117.26     15.41 o
  -3  11   8       10.01       20.81     11.71 o
  -2  11   8        0.42       13.13      7.91 o
  -1  11   8      108.74      103.45     12.12 o
   0  11   8       21.83       13.31     12.12 o
   1  11   8      313.06      293.78     20.57 o
   2  11   8      166.00      195.92     18.46 o
   3  11   8      193.34      148.35     18.03 o
   4  11   8      152.04      157.89     18.15 o
   5  11   8      330.08      336.96     23.59 o
  -8  12   8      552.87      553.26     32.27 o
  -7  12   8      376.00      284.21     36.19 o
  -6  12   8      523.64      484.95     26.49 o
  -5  12   8       48.08       55.85     14.21 o
  -4  12   8      247.91      247.50     19.22 o
  -3  12   8       80.95      110.96     14.65 o
  -2  12   8      829.22      813.89     20.13 o
  -1  12   8      320.02      289.17     16.29 o
   0  12   8      296.84      251.33     15.47 o
   1  12   8       46.66       45.52     12.78 o
   2  12   8      693.77      696.41     40.36 o
   3  12   8      235.94      222.31     19.20 o
   4  12   8      121.15      127.05     17.55 o
   5  12   8       23.90       21.09     14.33 o
  -8  13   8      237.18      249.77     20.89 o
  -7  13   8       50.77       63.39     24.50 o
  -6  13   8        9.44       10.60     13.62 o
  -5  13   8        1.03        3.78     12.73 o
  -4  13   8       30.13       71.98     14.50 o
  -3  13   8       21.11       30.31     10.29 o
  -2  13   8       36.84       57.53      9.71 o
  -1  13   8      105.65       97.25     12.48 o
   0  13   8        8.53        7.58     12.45 o
   1  13   8       47.52       23.76     12.94 o
   2  13   8       33.08       15.80     13.88 o
   3  13   8        7.52       19.58     12.86 o
   4  13   8       81.60       85.77     17.68 o
   5  13   8       53.11       48.74     15.32 o
  -7  14   8      224.81      274.68     31.26 o
  -6  14   8       63.50       62.73     14.94 o
  -5  14   8      139.03      163.96     17.59 o
  -4  14   8      367.05      424.67     23.44 o
  -3  14   8      593.79      608.55     37.99 o
  -2  14   8      766.52      766.11     24.79 o
  -1  14   8      250.73      250.33     16.01 o
   0  14   8      157.20      139.89     14.56 o
   1  14   8       51.59       22.52     13.06 o
   2  14   8        9.80       -1.77     13.71 o
   3  14   8       12.58      -17.55     35.01 o
   4  14   8      396.85      371.03     24.91 o
  -6  15   8      151.94      112.53     23.53 o
  -5  15   8        3.28       -7.49     13.06 o
  -4  15   8       52.59       48.29     13.31 o
  -3  15   8        1.63       12.79     17.28 o
  -2  15   8        5.38       41.28     12.48 o
  -1  15   8       12.48      -11.77     11.77 o
   0  15   8       32.37        6.79     11.25 o
   1  15   8       26.59        6.72     19.22 o
   2  15   8       13.90       -7.83     14.10 o
   3  15   8        1.22      -17.59     17.59 o
  -6  16   8      253.56      248.66     21.38 o
  -5  16   8      191.21      225.91     19.93 o
  -4  16   8        1.26       -8.37     12.26 o
  -3  16   8      739.29      780.48     32.47 o
  -2  16   8      742.82      827.00     32.37 o
  -1  16   8       51.23       43.13     11.04 o
   0  16   8        4.73       -4.28     10.98 o
   1  16   8       53.86       64.91     17.15 o
   2  16   8       28.66        9.56     14.29 o
   3  16   8      100.07       46.04     26.69 o
  -5  17   8        4.09       -7.91     14.96 o
  -4  17   8       55.58       23.56     10.66 o
  -3  17   8       17.01       53.54     16.08 o
  -2  17   8       90.12      109.57     14.09 o
  -1  17   8        8.14      -12.34     12.34 o
   0  17   8       36.87      -10.77     14.02 o
   1  17   8      581.24      544.47     32.32 o
   2  17   8      275.74      224.05     22.46 o
  -4  18   8       11.68      -12.70     17.12 o
  -3  18   8      322.32      298.85     23.02 o
  -2  18   8      117.90      104.36     14.52 o
  -1  18   8       11.22      -16.00     16.00 o
   0  18   8       78.46       59.28     15.43 o
   1  18   8       67.75       80.35     17.91 o
  -9   1   9      420.83      376.43     19.09 o
  -8   1   9        4.77        2.55     10.56 o
  -7   1   9       25.53       32.77     10.13 o
  -6   1   9      416.86      394.41     17.75 o
  -5   1   9      178.81      169.31     13.09 o
  -4   1   9     2469.03     2866.98     56.89 o
  -3   1   9     7226.45     8044.71    118.85 o
  -2   1   9     1634.26     1883.89     29.85 o
  -1   1   9       14.39        6.30      7.88 o
   0   1   9      403.60      385.54     14.30 o
   1   1   9      114.32      109.41     10.42 o
   2   1   9       85.82       79.31     11.79 o
   3   1   9      417.89      447.79     21.12 o
   4   1   9      376.99      365.22     20.24 o
   5   1   9       87.07      110.59     15.52 o
   6   1   9       31.05       37.74     15.16 o
  -9   2   9        0.06      108.88     39.69 o
  -8   2   9        0.52        9.62     10.61 o
  -7   2   9       21.36       20.95     10.19 o
  -6   2   9        2.93       36.99     10.85 o
  -5   2   9      114.35      104.83     16.81 o
  -4   2   9      231.00      477.65     37.31 o
  -3   2   9     1946.73     2433.79     58.99 o
  -2   2   9       32.94      105.95     12.12 o
  -1   2   9      156.22      155.66     11.67 o
   0   2   9        4.00       23.40     10.07 o
   1   2   9      131.47      138.86     13.32 o
   2   2   9      143.91      133.83     13.53 o
   3   2   9       23.75       32.15     11.07 o
   4   2   9      164.00      153.04     16.32 o
   5   2   9      477.54      446.97     23.25 o
   6   2   9      140.50      135.94     16.55 o
  -9   3   9      267.25      295.25     17.62 o
  -8   3   9      186.29      196.93     21.16 o
  -7   3   9      157.60      163.33     13.65 o
  -6   3   9      365.91      366.76     17.06 o
  -5   3   9      254.95      275.94     17.18 o
  -4   3   9      901.05     1115.97     27.02 o
  -3   3   9     1533.69     2014.16     78.75 o
  -2   3   9      536.95      580.10     17.14 o
  -1   3   9       19.30       10.04      8.41 o
   0   3   9      436.88      444.19     16.67 o
   1   3   9      507.05      550.47     21.95 o
   2   3   9      142.17      167.11     14.40 o
   3   3   9      224.40      202.34     15.66 o
   4   3   9      377.37      361.61     20.14 o
   5   3   9      185.68      203.22     20.83 o
   6   3   9       78.84       68.72     19.04 o
  -9   4   9      107.36      140.61     14.57 o
  -8   4   9        4.34       75.25     12.64 o
  -7   4   9        3.81       51.43     11.45 o
  -6   4   9        0.29       40.67     11.04 o
  -5   4   9        0.81       11.65     11.18 o
  -4   4   9       56.96       99.05     18.06 o
  -3   4   9       37.05       61.47     23.75 o
  -2   4   9       84.99       66.21      8.52 o
  -1   4   9        6.89        0.97      7.78 o
   0   4   9      237.44      176.70     12.03 o
   1   4   9      437.72      401.63     19.53 o
   2   4   9       63.88       55.15     15.05 o
   3   4   9        1.53       16.60     10.13 o
   4   4   9       38.87       50.47     12.10 o
   5   4   9        0.21       -6.70     11.12 o
   6   4   9       24.95       36.49     15.41 o
  -9   5   9      145.39      159.27     21.07 o
  -8   5   9      464.99      458.64     20.15 o
  -7   5   9      513.40      505.46     20.10 o
  -6   5   9      361.96      363.70     17.22 o
  -5   5   9      483.86      490.84     18.68 o
  -4   5   9       43.65       42.78     21.02 o
  -3   5   9      138.77      130.87     15.36 o
  -2   5   9      200.65      172.54     11.65 o
  -1   5   9      304.55      267.40     13.52 o
   0   5   9      220.92      250.51     12.62 o
   1   5   9      434.00      453.29     19.96 o
   2   5   9      304.66      327.98     25.61 o
   3   5   9      384.72      418.41     20.24 o
   4   5   9       23.92       44.02     11.23 o
   5   5   9       16.27        6.89     16.68 o
  -9   6   9        2.49       27.17     16.62 o
  -8   6   9      244.38      209.27     16.60 o
  -7   6   9      248.96      231.03     15.72 o
  -6   6   9        0.58       15.08      9.91 o
  -5   6   9       23.79       37.77     13.35 o
  -4   6   9        3.06      -11.12     11.12 o
  -3   6   9       32.88       33.21      8.66 o
  -2   6   9       48.39       31.95      9.24 o
  -1   6   9        1.17       12.97     15.20 o
   0   6   9       79.73       60.16     13.17 o
   1   6   9        2.46       13.78     11.68 o
   2   6   9        0.56        0.72     14.77 o
   3   6   9       55.91       73.33     20.63 o
   4   6   9       11.80       28.60     17.68 o
   5   6   9       56.46       34.17     18.55 o
  -8   7   9      351.92      304.12     29.11 o
  -7   7   9      322.05      310.48     32.09 o
  -6   7   9      345.29      300.05     17.14 o
  -5   7   9      456.42      387.21     27.24 o
  -4   7   9       66.25       52.92     13.72 o
  -3   7   9      412.75      436.54     23.43 o
  -2   7   9       20.93       19.03     13.45 o
  -1   7   9      415.88      390.96     20.74 o
   0   7   9      861.01      829.23     27.59 o
   1   7   9      344.09      369.71     20.88 o
   2   7   9       82.86       70.27     18.33 o
   3   7   9      539.31      566.19     37.26 o
   4   7   9       31.67       26.64     17.40 o
   5   7   9        5.92        8.42     17.35 o
  -8   8   9       65.85       49.64     19.03 o
  -7   8   9       53.11        0.42     16.59 o
  -6   8   9       95.23      142.25     28.09 o
  -5   8   9       13.33       27.27     16.92 o
  -4   8   9       97.50       73.51     21.76 o
  -3   8   9       65.20       22.94     12.90 o
  -2   8   9       92.51       49.53     10.31 o
  -1   8   9       22.96       54.80     32.76 o
   0   8   9       54.38       75.25     20.86 o
   1   8   9      127.89      128.12     16.05 o
   2   8   9        4.81       21.43     12.79 o
   3   8   9      199.59      219.51     27.44 o
   4   8   9        4.29        6.10     16.18 o
   5   8   9      129.00      100.99     21.95 o
  -8   9   9      170.75      155.77     17.42 o
  -7   9   9       56.33       24.76     13.80 o
  -6   9   9     1004.15      877.16     45.28 o
  -5   9   9      463.08      447.75     36.39 o
  -4   9   9       79.87       63.32     25.83 o
  -3   9   9       40.38       36.76     15.50 o
  -2   9   9      271.96      296.34     16.20 o
  -1   9   9      716.36      695.76     28.79 o
   0   9   9      592.79      482.07     23.97 o
   1   9   9       21.40       22.65     11.79 o
   2   9   9      578.66      528.84     25.69 o
   3   9   9      446.17      443.26     33.80 o
   4   9   9        6.25       -6.87     17.92 o
   5   9   9       37.83       29.01     18.75 o
  -8  10   9       73.79       73.52     15.94 o
  -7  10   9       21.63        8.33     12.75 o
  -6  10   9       44.50       81.70     15.83 o
  -5  10   9        1.46       27.99     14.17 o
  -4  10   9        2.46       11.78     12.67 o
  -3  10   9       29.11       27.84      9.76 o
  -2  10   9        4.28       11.38      9.55 o
  -1  10   9       23.59       26.14     17.98 o
   0  10   9       27.86       45.09     14.20 o
   1  10   9      291.83      217.75     26.16 o
   2  10   9       21.04       15.82     21.04 o
   3  10   9       21.22       23.20     13.91 o
   4  10   9      201.90      186.09     19.75 o
  -7  11   9      272.72      255.12     32.79 o
  -6  11   9      545.58      451.30     28.36 o
  -5  11   9      114.01      128.80     25.38 o
  -4  11   9      327.18      378.12     23.36 o
  -3  11   9       80.66      110.77     12.29 o
  -2  11   9      274.18      281.88     20.92 o
  -1  11   9      189.88      169.38     17.42 o
   0  11   9      407.19      365.07     22.61 o
   1  11   9       46.52       49.98     13.93 o
   2  11   9      329.98      323.48     21.77 o
   3  11   9      148.79      138.50     17.82 o
   4  11   9       56.34       56.76     16.56 o
  -7  12   9       32.13       34.04     18.22 o
  -6  12   9       17.05       15.39     14.84 o
  -5  12   9      218.77      216.12     20.09 o
  -4  12   9       88.18       80.74     15.32 o
  -3  12   9       35.67       27.41     14.22 o
  -2  12   9       21.93       25.82     13.91 o
  -1  12   9       56.32       33.24     13.39 o
   0  12   9       22.08       27.40     13.04 o
   1  12   9       10.44       -9.59     13.64 o
   2  12   9       81.53       33.55     16.41 o
   3  12   9        2.27        4.68     13.47 o
  -6  13   9      102.26      100.26     26.79 o
  -5  13   9      238.01      202.97     19.76 o
  -4  13   9      121.32      136.30     16.92 o
  -3  13   9      345.83      355.42     24.04 o
  -2  13   9      466.77      463.04     26.04 o
  -1  13   9      221.35      193.90     18.59 o
   0  13   9        5.33        6.88     22.05 o
   1  13   9       21.28       34.14     14.82 o
   2  13   9       83.95       98.34     17.35 o
   3  13   9      242.42      291.93     31.72 o
  -6  14   9        5.67        4.00     17.76 o
  -5  14   9        2.90       12.94     17.74 o
  -4  14   9       33.28       36.35     20.42 o
  -3  14   9        1.13       76.50     43.94 o
  -2  14   9        1.04       -9.13     14.04 o
  -1  14   9       10.02       -7.56     13.89 o
   0  14   9      169.04      162.06     18.78 o
   1  14   9      338.22      354.84     24.73 o
   2  14   9      201.44      140.38     27.14 o
  -5  15   9      143.92      118.01     16.96 o
  -4  15   9      242.18      250.01     22.51 o
  -3  15   9     1215.69     1255.17     41.31 o
  -2  15   9      142.06      117.60     17.35 o
  -1  15   9        3.76      -15.65     15.65 o
   0  15   9       26.98       27.64     13.97 o
   1  15   9       74.27       70.46     16.98 o
  -4  16   9       96.76       71.34     16.73 o
  -3  16   9       59.55      180.95     21.81 o
  -2  16   9        3.17       -7.62     14.42 o
  -1  16   9       38.96       -8.43     14.59 o
   0  16   9        2.59       -7.94     15.49 o
  -8   0  10        1.26       -2.81     15.53 o
  -7   0  10       53.53       55.43     16.13 o
  -6   0  10      394.65      433.07     33.04 o
  -5   0  10        1.57       -1.55     13.99 o
  -4   0  10     1181.04     1470.72     43.91 o
  -3   0  10     1467.50     1515.63     41.10 o
  -2   0  10       17.34        6.45     16.40 o
  -1   0  10        3.15       -9.17     11.91 o
   0   0  10      194.59      174.32     20.64 o
   1   0  10      189.60      128.35     19.21 o
   2   0  10      146.27       99.28     18.94 o
   3   0  10      107.00      134.07     21.37 o
   4   0  10       43.76       50.90     18.00 o
  -8   1  10       14.04        1.10     10.90 o
  -7   1  10        3.84       10.87     10.55 o
  -6   1  10        0.14       50.51     12.54 o
  -5   1  10       17.40       12.05     10.43 o
  -4   1  10      633.53      815.87     24.64 o
  -3   1  10      365.23      512.05     17.16 o
  -2   1  10       51.02       25.75      8.51 o
  -1   1  10        1.07       -8.37      8.37 o
   0   1  10       16.17       33.84      9.72 o
   1   1  10       21.37       -6.56      9.83 o
   2   1  10       47.88       36.44     11.13 o
   3   1  10       62.22       91.03     14.33 o
   4   1  10       37.81       41.99     12.62 o
  -8   2  10        1.23       -6.11     10.97 o
  -7   2  10      129.84      151.48     14.23 o
  -6   2  10      276.95      283.67     16.76 o
  -5   2  10      106.66      119.56     13.02 o
  -4   2  10      599.01      699.87     35.45 o
  -3   2  10      783.57      790.88     27.08 o
  -2   2  10       78.98       65.22     11.52 o
  -1   2  10      304.94      291.31     13.85 o
   0   2  10      657.74      639.29     21.39 o
   1   2  10      112.32      115.93     13.32 o
   2   2  10       78.41       77.25     14.56 o
   3   2  10      527.40      498.90     30.23 o
   4   2  10      369.72      358.53     21.17 o
  -8   3  10       52.42       42.14     11.46 o
  -7   3  10       32.51       61.20     12.40 o
  -6   3  10       20.93       49.96     11.69 o
  -5   3  10       30.64       29.75     10.89 o
  -4   3  10      309.79      318.78     26.73 o
  -3   3  10      312.50      284.33     15.20 o
  -2   3  10       11.95        5.62     12.17 o
  -1   3  10       43.42       22.58      8.11 o
   0   3  10       65.08       71.87     12.52 o
   1   3  10      177.90      131.71     14.78 o
   2   3  10       24.99       31.45     13.95 o
   3   3  10      148.63      133.25     15.14 o
   4   3  10       40.66       49.61     13.21 o
  -8   4  10       43.84       56.75     12.15 o
  -7   4  10      270.92      273.85     16.95 o
  -6   4  10      147.69      137.10     13.43 o
  -5   4  10      356.76      334.98     17.16 o
  -4   4  10      106.02      122.56     24.14 o
  -3   4  10      520.45      493.31     30.79 o
  -2   4  10      400.59      355.25     25.85 o
  -1   4  10      329.96      320.39     18.44 o
   0   4  10      748.05      783.84     26.73 o
   1   4  10      988.38      993.30     30.07 o
   2   4  10      439.08      498.20     22.53 o
   3   4  10       87.41       99.57     21.30 o
   4   4  10       93.64      104.37     22.10 o
  -8   5  10       25.27       20.73     11.50 o
  -7   5  10        4.30       29.75     11.19 o
  -6   5  10       16.09       51.65     11.50 o
  -5   5  10        1.16       21.73     12.97 o
  -4   5  10      155.30      123.00     15.30 o
  -3   5  10       86.41       64.63     14.68 o
  -2   5  10        2.13       52.13     20.79 o
  -1   5  10       21.32       40.19     19.21 o
   0   5  10       61.36      114.72     23.33 o
   1   5  10       44.31       62.60     20.79 o
   2   5  10        3.79       22.40     17.55 o
   3   5  10        1.50       21.92     18.75 o
   4   5  10       35.68       31.50     18.51 o
  -7   6  10       88.19       83.41     12.16 o
  -6   6  10      356.20      332.05     17.85 o
  -5   6  10      400.72      324.13     25.08 o
  -4   6  10       77.27       85.10     13.96 o
  -3   6  10      105.05      103.93     21.52 o
  -2   6  10      350.37      362.10     23.24 o
  -1   6  10      863.82      793.19     43.58 o
   0   6  10      797.90      801.24     43.40 o
   1   6  10      134.78      134.72     15.76 o
   2   6  10      383.21      363.47     31.46 o
   3   6  10      448.89      441.27     35.44 o
   4   6  10        7.28       24.60     18.73 o
  -7   7  10       38.60       20.06     14.04 o
  -6   7  10      104.75       72.05     21.32 o
  -5   7  10        1.31        8.02     15.99 o
  -4   7  10        6.76        4.64     11.95 o
  -3   7  10        1.81       -3.01     11.81 o
  -2   7  10        2.67        3.84     13.17 o
  -1   7  10       17.05       66.83     21.73 o
   0   7  10       19.43       89.70     22.54 o
   1   7  10      203.72      124.17     16.10 o
   2   7  10        0.00       15.43     13.79 o
   3   7  10       40.37       77.70     21.97 o
  -7   8  10       11.07       -0.03     13.08 o
  -6   8  10      646.11      562.10     32.28 o
  -5   8  10      168.24      129.40     15.96 o
  -4   8  10      186.21      189.52     19.51 o
  -3   8  10       42.91       26.81     14.42 o
  -2   8  10       99.96      104.18     20.51 o
  -1   8  10      450.59      363.33     32.61 o
   0   8  10      657.89      628.66     39.94 o
   1   8  10      250.86      222.19     18.55 o
   2   8  10      522.68      423.67     24.55 o
   3   8  10      109.40       96.59     24.43 o
  -7   9  10        4.24      -14.24     14.24 o
  -6   9  10        0.69       60.31     27.42 o
  -5   9  10       88.89       26.49     15.92 o
  -4   9  10        1.76       -5.56     13.88 o
  -3   9  10        0.01      -12.63     12.63 o
  -2   9  10        1.53        5.85     12.99 o
  -1   9  10       15.21       65.13     21.71 o
   0   9  10       13.91       56.06     20.82 o
   1   9  10        6.02       10.64     11.99 o
   2   9  10       10.36       23.73     14.92 o
   3   9  10        0.74        5.72     13.25 o
  -6  10  10      487.55      498.68     25.70 o
  -5  10  10      219.39      206.97     25.71 o
  -4  10  10       36.97       41.42     16.54 o
  -3  10  10        1.44        3.49     21.50 o
  -2  10  10      130.86      130.65     17.53 o
  -1  10  10      685.65      707.56     44.25 o
   0  10  10      256.12      241.00     29.15 o
   1  10  10      144.30      137.44     24.36 o
   2  10  10      492.40      456.20     25.60 o
  -6  11  10       25.50       47.42     15.23 o
  -5  11  10       68.47       81.84     17.24 o
  -4  11  10      271.15      210.70     16.43 o
  -3  11  10      293.43      237.27     40.18 o
  -2  11  10       42.83       27.25     22.54 o
  -1  11  10       97.74       94.29     23.74 o
   0  11  10       42.42       33.67     19.55 o
   1  11  10      153.39      128.99     25.61 o
   2  11  10       31.53       53.96     15.37 o
  -5  12  10      134.32      120.08     17.97 o
  -4  12  10       46.55       30.37     20.90 o
  -3  12  10      189.72      176.78     41.27 o
  -2  12  10      147.50      123.82     17.73 o
  -1  12  10      323.14      326.08     33.78 o
   0  12  10      201.38      217.16     28.97 o
   1  12  10      393.71      380.95     36.03 o
  -4  13  10      138.24      108.00     19.94 o
  -3  13  10      145.83      118.18     37.48 o
  -2  13  10       17.28       -9.54     14.84 o
  -1  13  10        9.19        0.10     19.78 o
   0  13  10      144.17       90.05     24.19 o
  -3  14  10      304.68      252.02     51.34 o
  -2  14  10      215.12      172.25     19.75 o
  -1  14  10      296.29      301.68     33.46 o
  -6   1  11        8.10        8.67     11.07 o
  -5   1  11      118.40       73.73     12.49 o
  -4   1  11      230.66      248.13     13.92 o
  -3   1  11      259.89      220.09     14.05 o
  -2   1  11       24.29       11.05      9.28 o
  -1   1  11      255.83      246.51     15.45 o
   0   1  11       94.85       81.26     12.80 o
   1   1  11        2.11       -2.90     10.62 o
   2   1  11      305.44      327.40     21.18 o
  -6   2  11       89.72       55.81     12.02 o
  -5   2  11        3.60       18.21     10.93 o
  -4   2  11      817.70      680.95     19.74 o
  -3   2  11      110.41       99.43     11.34 o
  -2   2  11       92.31       20.64      9.08 o
  -1   2  11       41.01       30.47     10.11 o
   0   2  11       10.59        5.26     10.27 o
   1   2  11       87.67       55.10     12.12 o
   2   2  11        4.96       26.84     12.50 o
  -6   3  11       20.99       30.02     11.48 o
  -5   3  11        1.43       -8.22     12.95 o
  -4   3  11       97.81      172.89     16.69 o
  -3   3  11       96.10       91.39     21.09 o
  -2   3  11       41.35       23.23     15.03 o
  -1   3  11      269.28      208.87     30.62 o
   0   3  11      354.78      273.80     21.69 o
   1   3  11       22.44       17.15     15.94 o
   2   3  11      164.95      134.26     23.56 o
  -6   4  11        1.51       30.41     12.03 o
  -5   4  11       75.50       52.26     13.92 o
  -4   4  11       46.49       42.20     10.88 o
  -3   4  11        0.16        2.07     10.64 o
  -2   4  11        0.74      -14.49     14.49 o
  -1   4  11       17.03       25.96     14.00 o
   0   4  11       11.07       15.02     16.47 o
   1   4  11       29.36        3.22     16.73 o
   2   4  11       11.23       10.51     17.42 o
  -6   5  11      320.56      347.42     22.57 o
  -5   5  11       35.75       31.25     12.70 o
  -4   5  11        1.67       -4.96     10.16 o
  -3   5  11      100.68      117.07     21.32 o
  -2   5  11      205.22      175.84     19.96 o
  -1   5  11      226.84      159.76     25.13 o
   0   5  11      117.28       82.85     20.96 o
   1   5  11      128.99      101.84     21.62 o
   2   5  11      238.60      216.20     27.90 o
  -6   6  11       28.58       91.01     17.75 o
  -5   6  11        2.07       -6.03     12.59 o
  -4   6  11      100.14       61.27     11.35 o
  -3   6  11       15.80        7.40     10.75 o
  -2   6  11        0.58      -18.49     18.49 o
  -1   6  11        4.73       55.74     21.81 o
   0   6  11      173.94      156.96     25.19 o
   1   6  11      135.54      107.33     22.28 o
   2   6  11       63.53       57.68     20.88 o
  -5   7  11      153.18      158.07     17.78 o
  -4   7  11       61.80       77.13     11.86 o
  -3   7  11       11.03       -9.86     12.82 o
  -2   7  11       81.61       48.57     19.87 o
  -1   7  11      748.64      703.82     43.99 o
   0   7  11      239.38      272.95     30.07 o
   1   7  11       85.88       95.85     21.69 o
  -5   8  11       18.70       -6.53     12.99 o
  -4   8  11      118.71       40.55     10.93 o
  -3   8  11       40.06       -7.32     16.46 o
  -2   8  11       29.79       14.22     18.20 o
  -1   8  11        0.30       43.46     21.26 o
   0   8  11      207.03      167.26     26.78 o
   1   8  11       48.20       35.43     19.35 o
  -4   9  11       33.25       13.82     13.48 o
  -3   9  11       33.78       21.54     23.07 o
  -2   9  11      240.09      204.16     29.00 o
  -1   9  11      400.44      349.64     34.32 o
   0   9  11      198.63      224.42     29.66 o
  -3  10  11        0.20      -15.12     15.12 o
  -2  10  11        8.06        0.99     18.27 o
  -1  10  11        3.91       27.82     20.55 o
  -3   0  12      447.02      445.00     27.54 o
  -2   0  12       61.36       28.21     18.08 o
  -1   0  12       24.62      -19.24     19.24 o
  -3   1  12       11.36       38.33     11.30 o
  -2   1  12        0.99      -23.50     23.84 o
  -1   1  12        5.28      -20.85     20.85 o
  -3   2  12      221.82      220.83     18.38 o
  -2   2  12        1.41      -23.14     23.14 o
  -2   3  12        0.62      -27.48     27.48 o
 
